# Supplementary material for: The miR-4739/DLX3 Axis Modulates Bone Marrow-Derived Mesenchymal Stem Cell (BMSC) Osteogenesis Affecting Osteoporosis Progression
Source: Front Endocrinol (Lausanne). 2021 Dec 2;12:703167. doi: 10.3389/fendo.2021.703167 (PMC8678599; doi:10.3389/fendo.2021.703167)
Supplement: Supplementary file 4 [file Table_2.xlsx]

## Sheet: GSE93883
Gene	logFC	AveExpr	t	P.Value	adj.P.Val	B	change
hsa-miR-3191-5p	14.1737	51.7277	3.73826	0.0017119	0.0128661	-1.94979	UP
hsa-miR-4726-5p	13.5537	18.6677	5.89228	2.00863e-05	0.00032333	2.54152	UP
hsa-miR-4711-3p	13.3622	31.6923	7.42468	1.197e-06	3.23421e-05	5.42528	UP
hsa-miR-935	8.04925	17.5147	6.02852	1.54315e-05	0.000256043	2.81061	UP
hsa-miR-4784	6.63554	9.26513	3.55773	0.00251991	0.0171036	-2.3331	UP
hsa-miR-320c	5.0823	12.575	2.98213	0.00858053	0.046503	-3.53319	UP
hsa-miR-3976	4.69917	15.577	3.07585	0.00703975	0.0393387	-3.34114	UP
hsa-miR-1537	4.53607	6.97957	3.79163	0.00152706	0.0117219	-1.83616	UP
hsa-miR-5684	4.48685	5.71201	3.13054	0.00626933	0.0358699	-3.22831	UP
hsa-miR-4739	4.34103	4.15419	3.66158	0.00201742	0.0147013	-2.11282	UP
hsa-miR-3202	3.79088	6.88946	4.6672	0.000238645	0.00253483	0.0265864	UP
hsa-miR-3960	3.18448	3.77464	4.53765	0.000313026	0.00311151	-0.247334	UP
hsa-miR-3611	3.16675	5.03285	3.98503	0.00100989	0.00834614	-1.42378	UP
hsa-miR-4459	2.49757	2.58074	3.0642	0.00721544	0.0400095	-3.3651	UP
hsa-miR-340-3p	2.40717	4.74079	3.56517	0.00248008	0.0170367	-2.31734	UP
hsa-miR-4441	2.29513	3.44461	3.20856	0.00531185	0.0314771	-3.06655	UP
hsa-miR-1273a	2.28929	2.41035	3.8518	0.00134257	0.010569	-1.70794	UP
hsa-miR-1273g-3p	1.96884	2.49926	3.09295	0.00678938	0.0383369	-3.30591	UP
hsa-miR-665	1.71958	1.70966	2.95144	0.00915335	0.0494832	-3.59572	UP
hsa-miR-331-3p	1.42638	1.80455	3.96869	0.00104575	0.00857672	-1.45864	UP
hsa-miR-635	-1.01143	0.515827	-9.34963	5.35261e-08	2.35624e-06	8.60235	DOWN
hsv1-miR-H5-3p	-1.02071	0.928011	-4.87593	0.000154658	0.00180323	0.465424	DOWN
hsa-miR-5694	-1.03433	0.743717	-7.03337	2.38604e-06	5.53408e-05	4.71927	DOWN
hsa-miR-186-5p	-1.04829	0.413546	-13.1334	3.72475e-10	5.73877e-08	13.632	DOWN
hsa-miR-4425	-1.05382	0.496684	-5.15175	8.77972e-05	0.00111399	1.03968	DOWN
hsa-miR-99b-3p	-1.05653	0.950708	-4.46427	0.000365256	0.00356496	-0.402919	DOWN
hsa-miR-125b-2-3p	-1.06141	0.731539	-8.43929	2.1979e-07	7.52518e-06	7.1595	DOWN
hsa-miR-4775	-1.08644	0.470842	-15.5575	2.78007e-11	8.56658e-09	16.2114	DOWN
hsa-miR-4301	-1.13919	2.00282	-5.68555	3.01084e-05	0.000460594	2.12871	DOWN
hsa-miR-363-3p	-1.16662	0.65159	-8.47511	3.31177e-07	1.08889e-05	6.81019	DOWN
hsa-miR-548ah-5p	-1.17068	0.791593	-3.36608	0.00379667	0.0235328	-2.73731	DOWN
hsa-miR-374b-3p	-1.19462	0.540476	-10.4859	1.04528e-08	6.63139e-07	10.2655	DOWN
hsa-miR-4774-5p	-1.25402	0.602539	-6.0506	1.93419e-05	0.000313689	2.64022	DOWN
hsa-miR-375	-1.33696	1.1103	-5.0676	0.000104258	0.00128506	0.865235	DOWN
hsa-miR-5584-3p	-1.3609	2.02468	-3.38126	0.00367557	0.0230471	-2.70544	DOWN
hsa-miR-30b-5p	-1.37188	2.12226	-4.19273	0.00064881	0.00585558	-0.980688	DOWN
hsa-miR-15a-5p	-1.4133	0.625258	-7.23906	1.65612e-06	4.15377e-05	5.09299	DOWN
hsa-miR-421	-1.43087	0.975528	-5.94444	1.81527e-05	0.000298896	2.64482	DOWN
hsa-miR-106a-5p	-1.47168	0.773881	-6.63167	4.94986e-06	9.59563e-05	3.97267	DOWN
hsa-miR-23c	-1.50297	0.822265	-7.80042	6.29178e-07	2.02558e-05	6.08355	DOWN
hsa-miR-203	-1.52808	0.705025	-18.3838	6.14119e-12	3.31163e-09	17.7038	DOWN
hsa-miR-126-5p	-1.53032	0.827806	-6.95862	3.8469e-06	8.2156e-05	4.2956	DOWN
hsa-miR-30e-5p	-1.53468	1.31632	-7.47827	1.09084e-06	3.05578e-05	5.52034	DOWN
hsa-miR-3911	-1.55119	1.55421	-3.45525	0.00313782	0.0205099	-2.54966	DOWN
hsa-miR-361-5p	-1.58197	1.6216	-3.15492	0.00595326	0.0345268	-3.17787	DOWN
hsa-miR-4518	-1.61462	0.968856	-4.72763	0.000247716	0.00260646	0.0393821	DOWN
hsa-miR-129-5p	-1.65052	1.96769	-3.86131	0.00131554	0.0105097	-1.68767	DOWN
hsa-miR-885-5p	-1.75502	2.11312	-3.74132	0.00170072	0.0128345	-1.94327	DOWN
hsa-miR-934	-1.78678	2.11798	-3.43679	0.00326417	0.0210803	-2.58858	DOWN
hsa-miRPlus-C1110	-1.79605	1.2608	-7.12596	2.02295e-06	4.95853e-05	4.88821	DOWN
hsa-miR-212-3p	-1.80752	2.9698	-3.37891	0.00369405	0.0230958	-2.71037	DOWN
hsa-miR-424-5p	-1.88335	0.935762	-8.98693	9.28754e-08	3.57736e-06	8.03981	DOWN
hsa-miR-152	-1.88377	1.72728	-3.90047	0.00120985	0.00977396	-1.60416	DOWN
hsa-miR-5701	-1.90457	1.25919	-4.77823	0.000189373	0.00211647	0.26042	DOWN
hsa-miR-16-2-3p	-1.95032	1.10042	-7.11805	2.9309e-06	6.65469e-05	4.57457	DOWN
hsa-miR-17-5p	-1.96021	0.948849	-9.95354	2.20904e-08	1.1142e-06	9.50442	DOWN
hsa-let-7d-3p	-2.02254	1.14824	-4.10686	0.000778831	0.00682902	-1.16382	DOWN
hsa-miR-3924	-2.14597	2.36512	-4.9914	0.000121897	0.00147714	0.706674	DOWN
hsa-miR-16-5p	-2.17664	2.85831	-3.77501	0.00158236	0.0120606	-1.87155	DOWN
hsa-miR-181b-5p	-2.20806	1.95795	-3.54238	0.00260406	0.0174983	-2.36558	DOWN
hsa-miR-3133	-2.21675	3.6846	-4.56709	0.000294272	0.0029661	-0.185	DOWN
hsa-miR-195-5p	-2.27901	1.71873	-5.65408	3.20376e-05	0.00048638	2.06541	DOWN
hsa-miR-15b-5p	-2.37335	1.0302	-12.4056	8.78795e-10	9.4778e-08	12.7701	DOWN
hsa-miR-181a-5p	-2.44531	1.41406	-6.7002	4.36365e-06	8.87962e-05	4.1016	DOWN
hsa-miR-338-5p	-2.48908	1.04843	-11.3801	1.28372e-08	7.91141e-07	10.2003	DOWN
hsa-miR-4658	-2.50662	1.66386	-4.53783	0.00031291	0.00311151	-0.246959	DOWN
hsa-miR-30c-2-3p	-2.51204	2.23171	-3.2658	0.00470241	0.0283327	-2.94729	DOWN
hsa-miR-100-5p	-2.51259	2.78014	-4.63791	0.000253707	0.00261841	-0.035247	DOWN
hsa-miR-106b-5p	-2.52554	1.30045	-20.38	3.99664e-13	2.87358e-10	20.309	DOWN
hsa-miR-423-3p	-2.53332	1.26458	-4.23422	0.00059408	0.0054529	-0.892234	DOWN
hsa-miR-222-3p	-2.57965	1.55564	-7.51524	1.02337e-06	2.94321e-05	5.58569	DOWN
kshv-miR-K12-5*	-2.60201	1.96127	-3.85452	0.00133479	0.0105463	-1.70215	DOWN
hsa-miR-139-5p	-2.61206	3.38169	-3.67497	0.0019604	0.014432	-2.08438	DOWN
hsa-miR-660-5p	-2.61886	0.981186	-14.0164	1.38468e-10	2.71523e-08	14.6206	DOWN
hsa-miR-499a-5p	-2.66658	3.63263	-4.69638	0.000224548	0.00240971	0.0881208	DOWN
hsa-miR-532-5p	-2.6791	1.07541	-17.839	9.5947e-12	4.13915e-09	17.2755	DOWN
hsa-miR-4443	-2.67996	2.7543	-3.20715	0.00532777	0.0314849	-3.06947	DOWN
hsa-miR-3150a-5p	-2.80422	1.60859	-7.5033	1.04467e-06	2.96495e-05	5.5646	DOWN
hsa-miR-744-3p	-2.91286	1.95877	-4.59889	0.000275295	0.00278785	-0.117713	DOWN
hsa-miR-146a-5p	-3.34429	3.70937	-3.78417	0.00155165	0.0118685	-1.85206	DOWN
hsa-miR-3686	-3.39105	2.92657	-7.27559	1.55305e-06	3.97761e-05	5.15876	DOWN
hsa-miR-4791	-3.3992	1.79266	-10.8927	6.01514e-09	4.63381e-07	10.8265	DOWN
hsa-let-7f-5p	-3.45794	2.49156	-4.62827	0.000258878	0.00264645	-0.0556266	DOWN
hsa-miR-192-5p	-3.47444	1.35268	-12.2089	2.34614e-09	2.30028e-07	11.8455	DOWN
hsa-miR-199a-3p/hsa-miR-199b-3p	-3.52463	3.08438	-5.78591	2.47198e-05	0.000383602	2.32977	DOWN
hsa-miR-559	-3.59824	3.64522	-3.75905	0.00163739	0.0124361	-1.90555	DOWN
hsa-miR-574-5p	-3.8216	6.33492	-4.08809	0.000810602	0.00700647	-1.20386	DOWN
hsa-miR-4666a-3p	-3.93387	2.20236	-8.91112	1.04414e-07	3.95126e-06	7.9202	DOWN
hsa-miR-668	-3.96438	2.03976	-8.79035	1.26007e-07	4.60671e-06	7.72817	DOWN
hsa-miR-3591-5p	-4.16397	4.76677	-6.44403	7.0131e-06	0.000128197	3.61637	DOWN
hsa-miR-3136-3p	-4.26283	6.10369	-6.47508	6.618e-06	0.000122009	3.67566	DOWN
hsa-miR-4456	-4.36623	2.72956	-8.18282	3.33181e-07	1.08889e-05	6.73402	DOWN
hsa-let-7d-5p	-4.42407	5.62962	-3.35356	0.00389953	0.0241011	-2.76359	DOWN
hsa-miR-124-3p	-4.49524	3.03067	-3.13479	0.00621312	0.0357379	-3.21954	DOWN
hsa-miR-374c-3p	-4.50559	1.84878	-23.3528	4.54442e-14	4.90116e-11	22.3297	DOWN
hsa-miR-4762-5p	-4.53274	3.42974	-5.65081	3.22449e-05	0.00048638	2.05883	DOWN
hsa-miR-205-5p	-4.56895	1.74763	-10.7514	7.27519e-09	4.95418e-07	10.6335	DOWN
hsa-miR-93-5p	-4.62551	2.63186	-5.36292	5.72511e-05	0.000793815	1.47429	DOWN
hsa-miR-1246	-4.78513	8.5193	-4.39532	0.000422409	0.00403158	-0.549345	DOWN
hsa-miR-891a	-4.88978	4.40443	-6.1868	1.13955e-05	0.000193545	3.12025	DOWN
hsa-miR-30e-3p	-5.02114	4.16567	-5.37507	5.58696e-05	0.000792834	1.49914	DOWN
hsa-miR-128	-5.09883	1.92673	-13.691	4.58503e-10	6.48729e-08	13.4818	DOWN
hsa-miR-5681b	-5.16229	10.6844	-3.07438	0.0070617	0.0393594	-3.34417	DOWN
hsa-miR-144-5p	-5.1963	2.35801	-16.7581	2.028e-10	3.36492e-08	14.3684	DOWN
hsa-miR-1297	-5.42585	4.53704	-6.21128	1.08769e-05	0.000187691	3.16784	DOWN
hsa-miR-1267	-5.60547	3.67118	-4.90986	0.000144188	0.00170887	0.536436	DOWN
hsa-miR-10a-5p	-5.63631	6.47729	-3.72721	0.00175288	0.0130829	-1.97329	DOWN
hsa-let-7a-5p	-5.65961	6.14684	-4.09781	0.000794001	0.00692423	-1.18314	DOWN
hsa-miR-126-3p	-5.84422	3.97019	-5.23675	7.38682e-05	0.000965659	1.21518	DOWN
hsa-miR-4288	-6.11302	5.89188	-5.23945	7.34655e-05	0.000965659	1.22074	DOWN
hsa-miR-92a-3p	-6.44717	3.55878	-9.18308	6.88104e-08	2.80045e-06	8.34602	DOWN
hsa-miR-92b-3p	-6.8068	3.0414	-9.0455	8.48795e-08	3.39046e-06	8.13175	DOWN
hsa-miR-30a-5p	-6.93953	5.32107	-5.78658	2.46872e-05	0.000383602	2.33112	DOWN
hsa-miR-26a-5p	-7.06537	4.41418	-12.9126	4.81208e-10	6.48729e-08	13.3752	DOWN
hsa-miR-486-5p	-7.85735	7.42887	-3.08846	0.00685425	0.0385016	-3.31517	DOWN
hsa-miR-221-3p	-8.22337	3.27934	-12.8193	5.36852e-10	6.61917e-08	13.2654	DOWN
hsa-miR-155-5p	-8.25743	3.11021	-12.795	5.52365e-10	6.61917e-08	13.2368	DOWN
hsa-miR-103a-3p	-8.33842	4.35979	-12.7216	6.02377e-10	6.83857e-08	13.1498	DOWN
hsa-miR-4325	-8.34001	6.40606	-5.29589	6.55357e-05	0.000883504	1.33684	DOWN
hsa-miR-146b-5p	-8.35767	13.5164	-3.54515	0.00258866	0.0174581	-2.35971	DOWN
hsa-miR-181d	-9.3524	7.80748	-5.55827	3.87355e-05	0.000568384	1.87198	DOWN
hsa-let-7g-5p	-9.76459	12.076	-6.20368	1.10352e-05	0.000188912	3.15308	DOWN
hsa-miR-23b-3p	-9.90858	18.7565	-3.40502	0.00349359	0.0224276	-2.65547	DOWN
hsa-miR-25-3p	-10.0203	11.2	-3.66249	0.00201351	0.0147013	-2.1109	DOWN
hsa-let-7c	-10.171	11.5803	-3.62313	0.00219056	0.0155942	-2.19445	DOWN
hsa-miR-183-5p	-10.5325	4.80502	-10.1023	1.78703e-08	1.01438e-06	9.72021	DOWN
hsa-miR-10b-5p	-10.5453	4.66707	-8.6275	1.62804e-07	5.75686e-06	7.46632	DOWN
hsa-miR-223-3p	-10.7391	5.18791	-14.2838	1.03692e-10	2.48516e-08	14.9085	DOWN
hsa-miR-151a-3p	-11.4835	5.88322	-10.9204	5.79642e-09	4.6307e-07	10.864	DOWN
hsa-miR-30d-5p	-11.5798	6.70482	-10.8341	6.50675e-09	4.67835e-07	10.7468	DOWN
hsa-miR-21-5p	-11.7166	5.9453	-10.7438	7.34973e-09	4.95418e-07	10.6232	DOWN
hsa-miR-584-5p	-13.0365	7.43837	-7.27034	1.56744e-06	3.97761e-05	5.14931	DOWN
hsa-miR-4317	-13.4249	23.0207	-3.6053	0.00227582	0.0159901	-2.23227	DOWN
hsa-miR-26b-5p	-14.4144	8.52643	-7.68831	7.60797e-07	2.25282e-05	5.88915	DOWN
hsa-miR-107	-15.3803	6.40796	-13.8797	1.60831e-10	2.89093e-08	14.4714	DOWN
hsa-miR-7-5p	-17.0952	9.75478	-6.29729	9.24068e-06	0.00016205	3.33442	DOWN
hsa-let-7e-5p	-18.3523	19.1084	-5.44227	4.88221e-05	0.000697412	1.63634	DOWN

## Sheet: GSE74209
Gene	logFC	AveExpr	t	P.Value	adj.P.Val	B	gene	change
hsa-miR-486-5p	2.71064	-1.0342	3.29887	0.00598197	0.0392993	-2.63889	hsa-miR-486-5p	UP
hsa-miR-642a-3p	2.4251	-0.879598	5.31448	0.000155874	0.00332532	1.01374	hsa-miR-642a-3p	UP
hsa-miR-4687-3p	2.34645	-0.876306	4.61965	0.000520294	0.00701027	-0.201139	hsa-miR-4687-3p	UP
hsa-miR-3158-5p	2.28924	-0.789408	6.51261	2.28126e-05	0.00106118	2.9496	hsa-miR-3158-5p	UP
hsa-miR-22-3p	2.16158	-0.612631	3.41844	0.00476953	0.0342736	-2.41537	hsa-miR-22-3p	UP
hsa-miR-4449	2.11225	-0.981793	5.23003	0.00017984	0.00350774	0.869484	hsa-miR-4449	UP
hsa-miR-4534	2.07698	-0.673822	5.91285	5.82249e-05	0.0019233	2.00668	hsa-miR-4534	UP
hsa-miR-4258	2.04993	0.492321	4.7122	0.000441485	0.0064125	-0.0357788	hsa-miR-4258	UP
hsa-miR-3178	2.03486	-0.922472	3.81634	0.00225668	0.0207457	-1.67217	hsa-miR-3178	UP
hsa-miR-4317	2.01552	0.191577	7.35329	6.65383e-06	0.000524117	4.1837	hsa-miR-4317	UP
hsa-miR-4306	2.01289	-0.364042	3.14717	0.00797757	0.0486252	-2.92179	hsa-miR-4306	UP
hsa-miR-675-5p	2.01282	-0.754134	5.99819	5.08026e-05	0.00170564	2.14406	hsa-miR-675-5p	UP
hsa-miR-4484	2.00049	-0.897281	3.56748	0.00359947	0.0287332	-2.13663	hsa-miR-4484	UP
ebv-miR-BART6-3p	1.99191	-0.936762	4.31313	0.000903142	0.0103971	-0.755564	ebv-miR-BART6-3p	UP
hsa-miR-3202	1.89052	-0.461357	3.54246	0.00377332	0.0296083	-2.18341	hsa-miR-3202	UP
hsa-miR-30c-1-3p	1.86364	-0.637171	6.94115	1.20337e-05	0.000707471	3.59125	hsa-miR-30c-1-3p	UP
hsa-miR-3162-3p	1.84782	-0.231553	5.09798	0.000225346	0.00397852	0.641996	hsa-miR-3162-3p	UP
hsa-miR-4792	1.8316	-0.576172	3.21196	0.00705426	0.0446344	-2.80109	hsa-miR-4792	UP
hsa-miR-1275	1.82616	-0.660277	3.81183	0.00227578	0.0208072	-1.68057	hsa-miR-1275	UP
hsa-miR-99a-5p	1.80891	-0.28148	5.33677	0.000150127	0.00332532	1.05163	hsa-miR-99a-5p	UP
hsa-miR-642b-3p	1.79437	-0.991187	3.3063	0.00589822	0.0391486	-2.625	hsa-miR-642b-3p	UP
hsa-miR-320b	1.78071	-0.679948	3.59996	0.00338589	0.0276302	-2.07591	hsa-miR-320b	UP
hsa-miR-542-5p	1.76159	-0.844063	4.32905	0.000877403	0.0102681	-0.726534	hsa-miR-542-5p	UP
hsa-miR-483-5p	1.73835	-0.466972	4.85825	0.00034146	0.0053793	0.223034	hsa-miR-483-5p	UP
hsa-miR-15b-5p	1.72883	-0.2921	3.18468	0.00742928	0.0461066	-2.85195	hsa-miR-15b-5p	UP
hsa-miR-711	1.70966	-0.801038	4.86436	0.000337828	0.00536335	0.233808	hsa-miR-711	UP
hsa-miR-320c	1.66379	-0.538984	3.34142	0.00551838	0.037925	-2.55937	hsa-miR-320c	UP
hsa-miR-3195	1.65506	-0.623148	6.97688	1.14213e-05	0.000707471	3.64356	hsa-miR-3195	UP
hsa-miR-320a	1.61426	-0.537074	3.37108	0.00521685	0.0363405	-2.50393	hsa-miR-320a	UP
hsa-miR-1470	1.60915	0.22672	5.3683	0.00014237	0.00325325	1.10514	hsa-miR-1470	UP
hsa-miR-4532	1.60667	-0.943177	3.71454	0.00273012	0.0237927	-1.86191	hsa-miR-4532	UP
hsa-miR-4741	1.57102	-0.632098	4.30439	0.00091761	0.0104404	-0.77152	hsa-miR-4741	UP
hsa-miR-204-3p	1.54213	-0.624619	3.31244	0.00582997	0.0388918	-2.61353	hsa-miR-204-3p	UP
hsa-miR-3621	1.53527	-1.16145	5.31539	0.000155636	0.00332532	1.01528	hsa-miR-3621	UP
hsa-miR-361-3p	1.53087	0.219737	4.42816	0.000733331	0.00909464	-0.546336	hsa-miR-361-3p	UP
hsa-miR-25-3p	1.53004	-0.146653	3.97591	0.00167718	0.0162162	-1.37582	hsa-miR-25-3p	UP
hsa-miR-3679-3p	1.50762	0.592112	4.07938	0.00138533	0.0138817	-1.18454	hsa-miR-3679-3p	UP
hsa-miR-320d	1.50649	-0.334141	3.203	0.00717533	0.0450769	-2.81781	hsa-miR-320d	UP
hsa-miR-99b-5p	1.49247	-0.283354	5.25074	0.000173625	0.00346242	0.904958	hsa-miR-99b-5p	UP
hsa-miR-4640-3p	1.47763	-0.28241	6.7008	1.71747e-05	0.000879344	3.23462	hsa-miR-4640-3p	UP
hsa-miR-155-5p	1.45155	0.122253	3.59778	0.00339981	0.0276302	-2.07999	hsa-miR-155-5p	UP
hsv1-miR-H18	1.4402	-1.15391	5.78021	7.2116e-05	0.00230771	1.79104	hsv1-miR-H18	UP
hsa-miR-1915-3p	1.42235	-0.0501821	5.00402	0.000264966	0.00452829	0.478682	hsa-miR-1915-3p	UP
hsa-miR-92a-3p	1.42192	0.13842	3.39141	0.00501983	0.0353286	-2.46591	hsa-miR-92a-3p	UP
hsa-miR-299-5p	1.41231	-0.022199	3.97545	0.00167863	0.0162162	-1.37668	hsa-miR-299-5p	UP
hsa-miR-519e-5p	1.39729	-0.77205	4.16002	0.00119445	0.0122926	-1.03602	hsa-miR-519e-5p	UP
hsa-miR-3189-3p	1.39673	-0.0350945	5.15559	0.000204167	0.00380122	0.741529	hsa-miR-3189-3p	UP
hsa-miR-4516	1.39286	-0.223298	3.88954	0.00196892	0.0187988	-1.53605	hsa-miR-4516	UP
hsa-miR-18b-3p	1.38658	0.3349	4.64913	0.000493711	0.00683189	-0.14835	hsa-miR-18b-3p	UP
hsa-miR-320e	1.36349	-0.484613	3.15485	0.00786208	0.0480643	-2.9075	hsa-miR-320e	UP
hsa-miR-631	1.33818	-1.00162	4.47412	0.000675074	0.00853427	-0.463126	hsa-miR-631	UP
hsa-miR-4463	1.33725	-0.562905	4.75229	0.000411308	0.00606014	0.0355278	hsa-miR-4463	UP
hsa-miR-663a	1.33643	-0.768958	5.318	0.000154953	0.00332532	1.01971	hsa-miR-663a	UP
hsa-miR-4292	1.30524	0.0803346	4.59527	0.000543391	0.00717978	-0.244854	hsa-miR-4292	UP
hsa-miR-874-5p	1.29738	0.47459	3.21545	0.00700777	0.0445711	-2.79459	hsa-miR-874-5p	UP
hsa-miR-92b-3p	1.29256	-0.373973	4.16708	0.0011791	0.0121959	-1.02305	hsa-miR-92b-3p	UP
hsa-miR-4674	1.28166	-0.978563	4.22913	0.00105252	0.0113451	-0.909175	hsa-miR-4674	UP
hsa-miR-433-5p	1.26483	-0.682664	4.79007	0.000384837	0.00592474	0.102538	hsa-miR-433-5p	UP
hsa-miR-940	1.26367	-0.0449662	5.62561	9.28305e-05	0.00248638	1.53646	hsa-miR-940	UP
hsa-miR-4500	1.25966	1.18511	3.16559	0.00770338	0.0475196	-2.8875	hsa-miR-4500	UP
ebv-miR-BART8-3p	1.22897	-0.566387	7.0039	1.09801e-05	0.000707471	3.683	ebv-miR-BART8-3p	UP
hsa-miR-5572	1.21126	-0.553961	6.01751	4.92655e-05	0.00168159	2.17501	hsa-miR-5572	UP
hsa-miR-3620-3p	1.17987	-0.036112	4.31369	0.000902224	0.0103971	-0.754543	hsa-miR-3620-3p	UP
hsv1-miR-H14-3p	1.17953	-0.470874	6.53363	2.20953e-05	0.00105235	2.98169	hsv1-miR-H14-3p	UP
hsa-miR-208a-5p	1.16099	-0.610011	4.08838	0.00136254	0.0137463	-1.16793	hsa-miR-208a-5p	UP
hcmv-miR-US33-5p	1.15154	-0.551689	5.6684	8.65355e-05	0.0024362	1.60726	hcmv-miR-US33-5p	UP
hsa-miR-4739	1.14827	-0.289351	5.36582	0.000142965	0.00325325	1.10093	hsa-miR-4739	UP
hsa-miR-4755-5p	1.13412	-0.454041	4.56759	0.000570923	0.00744745	-0.294586	hsa-miR-4755-5p	UP
hsa-miR-508-5p	1.1277	-0.724488	4.9675	0.000282272	0.00469994	0.414901	hsa-miR-508-5p	UP
hsa-miR-3943	1.09747	0.0364899	4.21178	0.00108643	0.0115513	-0.940981	hsa-miR-3943	UP
hsa-miR-4667-3p	1.09482	-0.00993945	4.75901	0.000406468	0.00606014	0.0474523	hsa-miR-4667-3p	UP
hsa-miR-4749-3p	1.08785	-0.302646	4.63441	0.0005068	0.00691951	-0.174691	hsa-miR-4749-3p	UP
ebv-miR-BART13-3p	1.07684	-0.841151	3.71682	0.00271851	0.0237927	-1.85767	ebv-miR-BART13-3p	UP
hsa-miR-296-5p	1.05688	0.174186	4.25016	0.00101288	0.011168	-0.870659	hsa-miR-296-5p	UP
hsa-miR-874-3p	1.05289	-0.8135	4.76324	0.000403447	0.00606014	0.054965	hsa-miR-874-3p	UP
hsv2-miR-H10	1.05281	-0.428402	7.32316	6.94335e-06	0.000526666	4.14118	hsv2-miR-H10	UP
hsa-miR-4728-5p	1.05136	-0.457031	3.32338	0.00571036	0.0384698	-2.5931	hsa-miR-4728-5p	UP
hsa-miR-4251	1.03857	-0.563069	3.19236	0.00732174	0.0457162	-2.83764	hsa-miR-4251	UP
hsa-miR-210-3p	1.03796	-0.394538	3.50057	0.00408373	0.0308616	-2.26176	hsa-miR-210-3p	UP
hsa-miR-659-3p	1.0303	-0.410634	4.1698	0.00117322	0.0121959	-1.01804	hsa-miR-659-3p	UP
hsa-miR-151a-5p,hsa-miR-151b	1.01676	0.120573	3.7189	0.00270789	0.0237927	-1.85377	hsa-miR-151a-5p,hsa-miR-151b	UP
hsa-miR-3162-5p	1.01468	-0.0820547	3.50177	0.00407446	0.0308616	-2.25951	hsa-miR-3162-5p	UP
hsa-let-7f-1-3p	1.00617	-0.405558	5.29012	0.000162422	0.00336	0.972233	hsa-let-7f-1-3p	UP
hsa-miR-4711-3p	-1.00066	-0.0471489	-5.67473	8.56432e-05	0.0024362	1.61772	hsa-miR-4711-3p	DOWN
hsa-miR-3688-5p	-1.01146	-0.47846	-6.12637	4.14727e-05	0.00149173	2.34841	hsa-miR-3688-5p	DOWN
hsa-miR-2681-5p	-1.0229	-0.497298	-5.68303	8.44874e-05	0.0024362	1.63142	hsa-miR-2681-5p	DOWN
hsa-miR-4426	-1.03628	-0.327216	-9.03408	7.32328e-07	0.000149981	6.36634	hsa-miR-4426	DOWN
hsa-miR-2355-3p	-1.03733	0.262278	-4.97572	0.000278276	0.00467138	0.429274	hsa-miR-2355-3p	DOWN
hsa-miR-3177-5p	-1.04167	-0.608754	-6.2264	3.54552e-05	0.00136954	2.5062	hsa-miR-3177-5p	DOWN
hsa-miR-4503	-1.08316	-0.66419	-6.27395	3.29251e-05	0.00129674	2.58069	hsa-miR-4503	DOWN
hsa-miR-664a-5p	-1.09578	0.779393	-6.93793	1.20906e-05	0.000707471	3.58653	hsa-miR-664a-5p	DOWN
hsa-miR-3152-5p	-1.10265	-0.0992539	-3.89947	0.00193286	0.0185845	-1.5176	hsa-miR-3152-5p	DOWN
hsa-miR-4297	-1.12049	0.694793	-3.13418	0.0081768	0.0492532	-2.94597	hsa-miR-4297	DOWN
hsa-miR-2467-3p	-1.15442	-0.799553	-6.12568	4.15178e-05	0.00149173	2.34732	hsa-miR-2467-3p	DOWN
hsa-miR-659-5p	-1.16195	-0.724876	-5.66628	8.68373e-05	0.0024362	1.60375	hsa-miR-659-5p	DOWN
hsa-miR-920	-1.17746	-0.203259	-8.79205	9.87069e-07	0.00016846	6.07376	hsa-miR-920	DOWN
hsa-miR-1827	-1.19919	-0.0899777	-6.49825	2.33169e-05	0.00106118	2.92763	hsa-miR-1827	DOWN
hsa-miR-335-3p	-1.20292	-0.0578541	-3.20682	0.00712347	0.0448888	-2.81068	hsa-miR-335-3p	DOWN
hsa-miR-4514	-1.21136	-0.200336	-12.0445	2.78287e-08	2.40064e-05	9.49396	hsa-miR-4514	DOWN
hsa-miR-143-3p	-1.21206	1.53153	-3.33068	0.00563186	0.0380662	-2.57945	hsa-miR-143-3p	DOWN
hsa-miR-30b-5p	-1.21983	1.62684	-3.51004	0.00401138	0.0306541	-2.24405	hsa-miR-30b-5p	DOWN
hsa-miR-1285-5p	-1.22211	0.16684	-4.65128	0.000491834	0.00683189	-0.144516	hsa-miR-1285-5p	DOWN
hsa-miR-4725-5p	-1.23048	-0.313025	-5.16061	0.000202421	0.00380122	0.750189	hsa-miR-4725-5p	DOWN
hsa-miR-1273e	-1.23077	-0.32059	-4.35757	0.000833161	0.0098806	-0.674572	hsa-miR-1273e	DOWN
hsa-miR-4742-3p	-1.26073	0.107108	-3.43714	0.00460375	0.0334343	-2.3804	hsa-miR-4742-3p	DOWN
hsa-miR-4502	-1.26078	-0.128689	-8.67361	1.14488e-06	0.000180362	5.92804	hsa-miR-4502	DOWN
hsa-miR-5584-3p	-1.29271	0.308272	-3.16285	0.00774362	0.0476244	-2.89261	hsa-miR-5584-3p	DOWN
hsa-miR-642b-5p	-1.30735	0.551593	-3.5305	0.00385942	0.0299695	-2.20578	hsa-miR-642b-5p	DOWN
ebv-miR-BART16	-1.30872	-0.179592	-9.77469	3.04607e-07	0.000103972	7.22017	ebv-miR-BART16	DOWN
hsa-miR-5096	-1.31061	-0.389047	-6.21467	3.61109e-05	0.00136954	2.48776	hsa-miR-5096	DOWN
hsa-miR-1304-5p	-1.31591	-0.0902254	-5.86102	6.32844e-05	0.00205724	1.92271	hsa-miR-1304-5p	DOWN
hsa-miR-1255a	-1.31957	-0.122237	-8.23214	2.01669e-06	0.000242952	5.36979	hsa-miR-1255a	DOWN
hsa-miR-140-5p	-1.3346	1.00826	-4.40417	0.000765788	0.00928008	-0.589859	hsa-miR-140-5p	DOWN
hsa-miR-1273f	-1.35114	-0.413106	-5.48457	0.000117219	0.00282965	1.3012	hsa-miR-1273f	DOWN
hsa-miR-4539	-1.35322	-0.377035	-4.62794	0.000512675	0.00695336	-0.18629	hsa-miR-4539	DOWN
hsa-miR-4765	-1.36694	-0.238758	-11.8049	3.51656e-08	2.40064e-05	9.27578	hsa-miR-4765	DOWN
hsa-miR-205-3p	-1.37533	-0.306924	-6.06327	4.58169e-05	0.00159039	2.2481	hsa-miR-205-3p	DOWN
hsa-miR-4290	-1.39135	0.332255	-3.25305	0.00652508	0.0418914	-2.72444	hsa-miR-4290	DOWN
hsa-miR-3148	-1.40925	-0.380233	-7.79828	3.59405e-06	0.00036803	4.79706	hsa-miR-3148	DOWN
hsa-miR-4540	-1.42593	-0.0693882	-4.4133	0.00075327	0.00918272	-0.573296	hsa-miR-4540	DOWN
hsa-miR-126-5p	-1.42748	1.9004	-3.13702	0.0081329	0.0491333	-2.94069	hsa-miR-126-5p	DOWN
hsa-miR-147b	-1.43218	-0.508155	-3.79537	0.00234685	0.0212671	-1.71123	hsa-miR-147b	DOWN
hsa-miR-3607-5p	-1.44804	0.715621	-4.88644	0.000325044	0.0052007	0.272687	hsa-miR-3607-5p	DOWN
hsa-miR-1299	-1.46995	0.131028	-8.32618	1.78435e-06	0.000242952	5.49074	hsa-miR-1299	DOWN
hsa-miR-3607-3p	-1.52491	-0.100532	-3.48102	0.00423732	0.0316716	-2.29832	hsa-miR-3607-3p	DOWN
hsa-miR-5684	-1.5308	0.130222	-3.31406	0.00581215	0.0388918	-2.61051	hsa-miR-5684	DOWN
hsa-miR-574-5p	-1.55784	-0.226377	-9.0368	7.29904e-07	0.000149981	6.36958	hsa-miR-574-5p	DOWN
hsa-miR-3591-5p	-1.56184	-0.0567207	-13.6494	6.38878e-09	1.30842e-05	10.8414	hsa-miR-3591-5p	DOWN
hsa-miR-4458	-1.6184	-0.406238	-9.87586	2.713e-07	0.000103972	7.33216	hsa-miR-4458	DOWN
hsa-miR-4455	-1.62616	-0.312028	-6.79263	1.49785e-05	0.000807263	3.37186	hsa-miR-4455	DOWN
hsa-miR-664b-5p	-1.63292	0.05527	-4.38844	0.000787884	0.00949168	-0.61844	hsa-miR-664b-5p	DOWN
hsa-miR-4732-3p	-1.65041	-0.435693	-5.01001	0.000262235	0.00452829	0.48913	hsa-miR-4732-3p	DOWN
hsa-miR-3609	-1.77052	0.800368	-7.25177	7.68398e-06	0.000542648	4.03997	hsa-miR-3609	DOWN
hsa-let-7a-5p	-1.79312	2.26971	-5.10109	0.000224148	0.00397852	0.647372	hsa-let-7a-5p	DOWN
hsa-miR-3149	-1.83762	-0.300729	-9.51769	4.10523e-07	0.000120107	6.93076	hsa-miR-3149	DOWN
hsa-miR-3654	-1.87384	-0.507381	-10.4028	1.50649e-07	7.71323e-05	7.8983	hsa-miR-3654	DOWN
hsa-miR-3182	-1.88436	1.03128	-4.9019	0.000316391	0.00510211	0.29988	hsa-miR-3182	DOWN
hsa-miR-26b-5p	-1.94899	2.53003	-4.34795	0.000847819	0.00997893	-0.692089	hsa-miR-26b-5p	DOWN
hsa-miR-32-3p	-2.17254	-0.41243	-7.60142	4.70573e-06	0.000438061	4.52901	hsa-miR-32-3p	DOWN
hsa-miR-5701	-2.40988	-0.710267	-3.76122	0.00250155	0.022372	-1.77485	hsa-miR-5701	DOWN
hsa-miR-491-3p	-2.47849	-0.519484	-3.70235	0.00279324	0.0242396	-1.88465	hsa-miR-491-3p	DOWN
hsa-miR-223-3p	-2.48733	1.78647	-5.69754	8.25069e-05	0.0024362	1.65533	hsa-miR-223-3p	DOWN
hsa-miR-4284	-2.70369	1.79386	-5.54513	0.000106011	0.00265339	1.40256	hsa-miR-4284	DOWN

## Sheet: GSE80614
Gene	logFC	AveExpr	t	P.Value	adj.P.Val	B	change	gene
SPINT2	4.71322	11.2342	36.046	1.48576e-11	4.57606e-08	16.8595	UP	SPINT2
MAOA	4.6566	10.3374	26.8213	2.45831e-10	1.53756e-07	14.4081	UP	MAOA
FKBP5	4.24165	10.2692	33.6845	2.83034e-11	6.49092e-08	16.3235	UP	FKBP5
COL11A1	4.04228	10.9112	41.6696	3.73483e-12	3.42608e-08	17.9447	UP	COL11A1
CFD	3.96961	10.8722	13.4191	1.57944e-07	1.23835e-05	7.96507	UP	CFD
SAA1	3.85487	9.43313	31.4875	5.37241e-11	7.56922e-08	15.7735	UP	SAA1
LEP	3.75757	9.27833	15.9896	3.14724e-08	4.20446e-06	9.63905	UP	LEP
ADH1A	3.67261	9.38397	23.6218	8.16428e-10	3.35345e-07	13.2786	UP	ADH1A
AP002026.1	3.67261	9.38397	23.6218	8.16428e-10	3.35345e-07	13.2786	UP	AP002026.1
TSC22D3	3.67233	11.028	19.9549	3.9898e-09	9.54777e-07	11.7293	UP	TSC22D3
EFHD1	3.63407	9.8163	27.597	1.87668e-10	1.35911e-07	14.6562	UP	EFHD1
FRZB	3.57818	9.41177	15.9713	3.18077e-08	4.2084e-06	9.62816	UP	FRZB
IGFBP2	3.31114	10.519	11.5508	6.15129e-07	3.326e-05	6.53461	UP	IGFBP2
SVEP1	3.08463	10.4849	12.9194	2.23275e-07	1.58691e-05	7.60231	UP	SVEP1
ADARB1	3.08118	11.602	30.7708	6.68508e-11	8.36242e-08	15.5823	UP	ADARB1
GCHFR	3.06091	9.38387	32.5503	3.91942e-11	7.19082e-08	16.0462	UP	GCHFR
DNAJC17	3.06091	9.38387	32.5503	3.91942e-11	7.19082e-08	16.0462	UP	DNAJC17
SUSD2	3.05783	9.59396	11.495	6.4253e-07	3.44016e-05	6.48852	UP	SUSD2
TP53I11	3.02933	9.73839	12.1224	3.979e-07	2.40136e-05	6.99453	UP	TP53I11
TSPAN18	3.02933	9.73839	12.1224	3.979e-07	2.40136e-05	6.99453	UP	TSPAN18
ZBTB16	2.95283	8.7144	23.4205	8.85079e-10	3.52124e-07	13.2012	UP	ZBTB16
SORT1	2.93724	10.9477	39.6769	5.95759e-12	4.09883e-08	17.5878	UP	SORT1
VSIR	2.93187	10.3672	26.266	2.9964e-10	1.69767e-07	14.2247	UP	VSIR
CDH23	2.93187	10.3672	26.266	2.9964e-10	1.69767e-07	14.2247	UP	CDH23
TRNP1	2.90032	10.2332	20.9854	2.48739e-09	7.13022e-07	12.1966	UP	TRNP1
HSPB7	2.8967	10.1404	27.4975	1.94199e-10	1.35999e-07	14.6249	UP	HSPB7
CD24	2.83232	10.032	14.2635	9.02939e-08	8.50591e-06	8.54862	UP	CD24
TTTY14	2.83232	10.032	14.2635	9.02939e-08	8.50591e-06	8.54862	UP	TTTY14
IGF2	2.8222	8.96332	16.8687	1.91536e-08	3.06457e-06	10.1479	UP	IGF2
AC132217.2	2.8222	8.96332	16.8687	1.91536e-08	3.06457e-06	10.1479	UP	AC132217.2
INS-IGF2	2.8222	8.96332	16.8687	1.91536e-08	3.06457e-06	10.1479	UP	INS-IGF2
APOD	2.72215	8.65518	13.8596	1.17528e-07	1.01709e-05	8.27392	UP	APOD
RASSF4	2.69156	9.63156	12.8563	2.33441e-07	1.62641e-05	7.55557	UP	RASSF4
DEPP1	2.69156	9.63156	12.8563	2.33441e-07	1.62641e-05	7.55557	UP	DEPP1
FBN2	2.68853	11.1265	15.5809	3.99952e-08	4.89186e-06	9.39231	UP	FBN2
FMO3	2.67738	8.87264	19.6378	4.63601e-09	1.03726e-06	11.5799	UP	FMO3
BX284613.2	2.67738	8.87264	19.6378	4.63601e-09	1.03726e-06	11.5799	UP	BX284613.2
TIMP4	2.61247	9.03493	10.0939	2.04573e-06	7.87555e-05	5.25986	UP	TIMP4
SYN2	2.61247	9.03493	10.0939	2.04573e-06	7.87555e-05	5.25986	UP	SYN2
CRYAB	2.55912	12.9454	19.0123	6.27686e-09	1.30863e-06	11.277	UP	CRYAB
ACAN	2.54865	10.8508	7.76753	1.95608e-05	0.000405464	2.84958	UP	ACAN
IRS2	2.48243	9.73197	20.5673	3.00485e-09	7.68724e-07	12.0102	UP	IRS2
AOX1	2.45223	9.84594	25.4539	4.03265e-10	2.09394e-07	13.9473	UP	AOX1
RABGAP1	2.4434	11.4966	24.8975	4.96919e-10	2.442e-07	13.7508	UP	RABGAP1
CLIC3	2.40535	10.0021	21.6561	1.85062e-09	5.53576e-07	12.4866	UP	CLIC3
OLFML3	2.36735	11.9495	12.8228	2.39046e-07	1.6529e-05	7.53066	UP	OLFML3
COMP	2.34559	9.68533	10.4343	1.52541e-06	6.3222e-05	5.57191	UP	COMP
LMCD1	2.30568	11.2841	29.5621	9.77775e-11	9.61013e-08	15.2455	UP	LMCD1
LMCD1-AS1	2.30568	11.2841	29.5621	9.77775e-11	9.61013e-08	15.2455	UP	LMCD1-AS1
FOXO1	2.29649	9.02865	13.5086	1.48629e-07	1.20657e-05	8.02866	UP	FOXO1
DDIT4	2.29215	10.9593	23.0545	1.02674e-09	3.71788e-07	13.0584	UP	DDIT4
DDIT4-AS1	2.29215	10.9593	23.0545	1.02674e-09	3.71788e-07	13.0584	UP	DDIT4-AS1
TXNIP	2.28994	10.54	12.9414	2.19836e-07	1.57558e-05	7.6186	UP	TXNIP
ANGPT1	2.28622	11.1916	15.3267	4.65621e-08	5.48874e-06	9.2354	UP	ANGPT1
RAMP1	2.23004	8.55145	25.8284	3.5125e-10	1.85892e-07	14.0766	UP	RAMP1
DHRS3	2.21118	10.3524	22.5248	1.27814e-09	4.39679e-07	12.8468	UP	DHRS3
JAM2	2.19578	8.79774	12.875	2.30384e-07	1.62569e-05	7.56941	UP	JAM2
ACTC1	2.18005	8.84432	9.40434	3.80686e-06	0.000123792	4.59832	UP	ACTC1
AC087457.1	2.18005	8.84432	9.40434	3.80686e-06	0.000123792	4.59832	UP	AC087457.1
ACTA2-AS1	2.17532	14.3361	28.769	1.2654e-10	1.08825e-07	15.0141	UP	ACTA2-AS1
STAMBPL1	2.17532	14.3361	28.769	1.2654e-10	1.08825e-07	15.0141	UP	STAMBPL1
ACTA2	2.17532	14.3361	28.769	1.2654e-10	1.08825e-07	15.0141	UP	ACTA2
FZD4	2.16879	9.50735	21.8419	1.70774e-09	5.46477e-07	12.5651	UP	FZD4
OLFML2A	2.13402	9.61814	11.3054	7.45981e-07	3.82522e-05	6.33058	UP	OLFML2A
PPARG	2.11133	9.32775	20.9357	2.54349e-09	7.13022e-07	12.1747	UP	PPARG
BMP6	2.08475	9.07397	13.8779	1.16115e-07	1.01601e-05	8.28654	UP	BMP6
OMD	2.06199	8.19051	13.1462	1.9053e-07	1.41331e-05	7.76865	UP	OMD
GPX3	2.05915	9.26112	25.1823	4.46297e-10	2.23311e-07	13.852	UP	GPX3
ECM2	2.03413	9.26555	12.1473	3.90593e-07	2.38869e-05	7.01406	UP	ECM2
CENPP	2.03413	9.26555	12.1473	3.90593e-07	2.38869e-05	7.01406	UP	CENPP
C1orf198	2.03212	10.6544	22.4456	1.32122e-09	4.4889e-07	12.8147	UP	C1orf198
RAP2A	2.01418	10.5519	14.1598	9.65571e-08	8.82872e-06	8.4788	UP	RAP2A
GAS1	1.99791	11.5146	26.0616	3.22628e-10	1.77575e-07	14.1559	UP	GAS1
AL513217.1	1.99601	8.39905	10.9581	9.86339e-07	4.70673e-05	6.0347	UP	AL513217.1
LMOD1	1.99601	8.39905	10.9581	9.86339e-07	4.70673e-05	6.0347	UP	LMOD1
RGCC	1.97975	8.70479	20.2571	3.46538e-09	8.66879e-07	11.8691	UP	RGCC
ALPL	1.97402	8.81956	6.06559	0.000144621	0.00182904	0.710297	UP	ALPL
TENT5B	1.97041	9.63943	15.3827	4.50214e-08	5.34586e-06	9.27016	UP	TENT5B
KCNK6	1.95248	9.55197	25.3257	4.22974e-10	2.1556e-07	13.9025	UP	KCNK6
AL159978.1	1.94318	10.6989	12.2249	3.68717e-07	2.30615e-05	7.0748	UP	AL159978.1
WASF3	1.94318	10.6989	12.2249	3.68717e-07	2.30615e-05	7.0748	UP	WASF3
AC130304.1	1.91544	9.22124	15.6709	3.79223e-08	4.7092e-06	9.44717	UP	AC130304.1
RAB11FIP1	1.91544	9.22124	15.6709	3.79223e-08	4.7092e-06	9.44717	UP	RAB11FIP1
DUSP23	1.90642	11.3271	24.2839	6.28982e-10	2.79187e-07	13.5275	UP	DUSP23
SYNPO2	1.90175	8.58608	15.1683	5.12501e-08	5.74944e-06	9.13624	UP	SYNPO2
CFLAR	1.88531	9.86654	19.9031	4.08834e-09	9.69922e-07	11.705	UP	CFLAR
CKB	1.8845	9.86371	18.8976	6.6423e-09	1.36415e-06	11.2202	UP	CKB
ENDOD1	1.85146	9.44492	28.9668	1.18585e-10	1.08825e-07	15.0726	UP	ENDOD1
NPR3	1.8449	10.5703	17.1529	1.63974e-08	2.73488e-06	10.3063	UP	NPR3
IMPA2	1.83783	9.83411	12.7199	2.57226e-07	1.75219e-05	7.45367	UP	IMPA2
TTI2	1.83531	10.8305	7.57596	2.40972e-05	0.00046999	2.62645	UP	TTI2
FAM89A	1.82328	9.71358	15.7647	3.58833e-08	4.65828e-06	9.5041	UP	FAM89A
SORBS2	1.7888	10.96	17.0351	1.74825e-08	2.84685e-06	10.241	UP	SORBS2
GPD1L	1.76945	10.1348	10.0277	2.16814e-06	8.21536e-05	5.19802	UP	GPD1L
TPD52L1	1.76402	10.0436	13.3245	1.68483e-07	1.28816e-05	7.89747	UP	TPD52L1
HSPB1	1.75891	13.3909	17.2091	1.59057e-08	2.68543e-06	10.3373	UP	HSPB1
NFKBIA	1.7462	10.8353	16.0234	3.08633e-08	4.14321e-06	9.65914	UP	NFKBIA
PIK3R1	1.74065	9.47216	15.68	3.77172e-08	4.7092e-06	9.45276	UP	PIK3R1
IFITM1	1.71884	9.43329	7.25496	3.44839e-05	0.000615833	2.24299	UP	IFITM1
FHL1	1.70612	10.6166	17.1958	1.602e-08	2.68823e-06	10.33	UP	FHL1
GPC4	1.7026	9.31854	9.61216	3.14484e-06	0.000108863	4.80197	UP	GPC4
NEXN	1.70025	10.5416	38.4029	8.12993e-12	4.47471e-08	17.3444	UP	NEXN
CRISPLD2	1.69388	11.5283	15.3027	4.72415e-08	5.50883e-06	9.22044	UP	CRISPLD2
ADM	1.67803	12.6058	21.7959	1.74193e-09	5.5101e-07	12.5458	UP	ADM
PALM	1.67498	9.50027	8.71324	7.37394e-06	0.000198175	3.89262	UP	PALM
NUPR1	1.6717	10.5782	15.6858	3.75882e-08	4.7092e-06	9.45629	UP	NUPR1
TCEAL4	1.66912	13.1294	24.5083	5.76648e-10	2.60153e-07	13.61	UP	TCEAL4
TNS3	1.66572	10.9226	9.7758	2.71212e-06	9.66809e-05	4.95969	UP	TNS3
PGM1	1.65979	13.104	21.4462	2.02814e-09	6.00155e-07	12.397	UP	PGM1
RCAN2	1.64066	9.56118	18.118	9.84549e-09	1.88158e-06	10.8239	UP	RCAN2
CORIN	1.63713	7.8857	16.2352	2.7326e-08	3.77896e-06	9.78414	UP	CORIN
SPRY1	1.6301	8.932	15.0385	5.54806e-08	6.03989e-06	9.05417	UP	SPRY1
CEBPD	1.62374	12.4374	10.6417	1.28075e-06	5.61245e-05	5.75758	UP	CEBPD
COL8A1	1.60648	13.9347	16.7812	2.01022e-08	3.10793e-06	10.0985	UP	COL8A1
PTN	1.60583	9.91949	11.6905	5.52052e-07	3.063e-05	6.64895	UP	PTN
OSBPL5	1.60447	9.94003	12.1296	3.95777e-07	2.39907e-05	7.00017	UP	OSBPL5
GSN	1.57683	10.0194	10.304	1.7052e-06	6.8909e-05	5.4535	UP	GSN
AC025180.1	1.57109	8.42977	17.5325	1.33739e-08	2.41102e-06	10.5136	UP	AC025180.1
SSBP2	1.57103	9.81713	16.2815	2.66143e-08	3.71184e-06	9.81122	UP	SSBP2
PLAC9	1.56792	11.865	10.5545	1.37789e-06	5.8973e-05	5.67995	UP	PLAC9
ABCA8	1.56234	9.71935	16.3903	2.50188e-08	3.53086e-06	9.8746	UP	ABCA8
TUBB2B	1.55797	8.79906	14.4068	8.23694e-08	8.03832e-06	8.64418	UP	TUBB2B
FOXC1	1.55795	11.6908	7.27936	3.35436e-05	0.000602165	2.27257	UP	FOXC1
RRAS	1.55401	11.9766	10.9566	9.87571e-07	4.70673e-05	6.03337	UP	RRAS
NSMF	1.55041	8.8388	12.6279	2.74763e-07	1.83086e-05	7.38435	UP	NSMF
CDKN1C	1.5477	7.80857	17.5734	1.30872e-08	2.38516e-06	10.5356	UP	CDKN1C
PRKD1	1.54491	10.0646	14.8648	6.1752e-08	6.46166e-06	8.94324	UP	PRKD1
ZFHX4-AS1	1.54254	8.41893	11.7496	5.27553e-07	2.97639e-05	6.69691	UP	ZFHX4-AS1
ISG20	1.5421	8.38467	16.6784	2.12827e-08	3.21813e-06	10.0402	UP	ISG20
ADRA1B	1.53125	8.00119	15.2352	4.92118e-08	5.59631e-06	9.17821	UP	ADRA1B
LIMS2	1.53052	9.22098	13.7949	1.22673e-07	1.05499e-05	8.2292	UP	LIMS2
JAG1	1.52318	9.58715	11.1191	8.65722e-07	4.26579e-05	6.17293	UP	JAG1
LINC01189	1.52006	8.71659	9.25409	4.38021e-06	0.000136207	4.44868	UP	LINC01189
MYO6	1.51259	8.94131	18.3141	8.90422e-09	1.77756e-06	10.9253	UP	MYO6
CCDC152	1.50212	7.98635	10.3083	1.69888e-06	6.87545e-05	5.45744	UP	CCDC152
SELENOP	1.50212	7.98635	10.3083	1.69888e-06	6.87545e-05	5.45744	UP	SELENOP
LGMN	1.50191	10.449	9.38473	3.87682e-06	0.000125223	4.5789	UP	LGMN
MYL9	1.50109	11.5938	15.1398	5.21473e-08	5.76342e-06	9.11829	UP	MYL9
DLGAP4-AS1	1.50109	11.5938	15.1398	5.21473e-08	5.76342e-06	9.11829	UP	DLGAP4-AS1
TMTC1	1.4993	9.01765	14.7044	6.82463e-08	7.00797e-06	8.83954	UP	TMTC1
TCEAL3	1.49666	12.3728	20.9696	2.50508e-09	7.13022e-07	12.1896	UP	TCEAL3
ASS1	1.4845	9.82321	17.1048	1.68307e-08	2.77536e-06	10.2797	UP	ASS1
MAP1LC3A	1.48188	10.9477	13.9504	1.10699e-07	9.85899e-06	8.33637	UP	MAP1LC3A
PDE1A	1.48141	8.15259	6.79678	5.86927e-05	0.000924041	1.67407	UP	PDE1A
AC022217.3	1.47851	12.5627	15.001	5.67749e-08	6.12723e-06	9.0303	UP	AC022217.3
DUSP1	1.47851	12.5627	15.001	5.67749e-08	6.12723e-06	9.0303	UP	DUSP1
AC008738.3	1.46517	8.22159	17.5038	1.35795e-08	2.41102e-06	10.4981	UP	AC008738.3
CEBPA	1.46517	8.22159	17.5038	1.35795e-08	2.41102e-06	10.4981	UP	CEBPA
PPP1R3C	1.46349	12.341	9.966	2.28931e-06	8.56001e-05	5.14015	UP	PPP1R3C
GHR	1.45742	8.38535	12.8298	2.37872e-07	1.64893e-05	7.53583	UP	GHR
CAT	1.45585	10.9439	10.5295	1.40726e-06	5.98576e-05	5.65755	UP	CAT
AC011479.4	1.45487	8.493	11.5639	6.0889e-07	3.31523e-05	6.54539	UP	AC011479.4
AC011479.1	1.45487	8.493	11.5639	6.0889e-07	3.31523e-05	6.54539	UP	AC011479.1
OXNAD1	1.45045	12.3564	17.823	1.14752e-08	2.14829e-06	10.6689	UP	OXNAD1
RFTN1	1.45045	12.3564	17.823	1.14752e-08	2.14829e-06	10.6689	UP	RFTN1
AC079313.2	1.44658	12.1545	14.1016	1.00274e-07	9.04764e-06	8.43947	UP	AC079313.2
AC079313.1	1.44658	12.1545	14.1016	1.00274e-07	9.04764e-06	8.43947	UP	AC079313.1
CENPO	1.44647	11.2854	8.67538	7.6551e-06	0.000202956	3.85264	UP	CENPO
ABCC3	1.44004	10.4613	11.3515	7.19259e-07	3.71647e-05	6.36918	UP	ABCC3
MME-AS1	1.42806	8.36727	15.2659	4.83046e-08	5.51594e-06	9.19744	UP	MME-AS1
MME	1.42806	8.36727	15.2659	4.83046e-08	5.51594e-06	9.19744	UP	MME
FGF7	1.41157	8.45876	7.82963	1.82973e-05	0.000385855	2.92101	UP	FGF7
FAM227B	1.41157	8.45876	7.82963	1.82973e-05	0.000385855	2.92101	UP	FAM227B
KCNMB1	1.40736	8.69716	9.02048	5.46834e-06	0.000159754	4.2119	UP	KCNMB1
KCNIP1	1.40736	8.69716	9.02048	5.46834e-06	0.000159754	4.2119	UP	KCNIP1
STOM	1.40643	11.2137	9.49091	3.51418e-06	0.000117939	4.68361	UP	STOM
ST6GAL1	1.40518	8.30654	12.5623	2.88075e-07	1.91032e-05	7.3346	UP	ST6GAL1
ANKRD1	1.40026	10.5564	13.3366	1.67094e-07	1.28808e-05	7.90613	UP	ANKRD1
ARHGEF19-AS1	1.39675	8.42559	12.0113	4.32456e-07	2.55978e-05	6.90671	UP	ARHGEF19-AS1
ARHGEF19	1.39675	8.42559	12.0113	4.32456e-07	2.55978e-05	6.90671	UP	ARHGEF19
VIT	1.39226	7.73455	7.54539	2.49218e-05	0.000481297	2.59045	UP	VIT
PTX3	1.38675	9.63683	15.7646	3.5885e-08	4.65828e-06	9.50405	UP	PTX3
VEPH1	1.38675	9.63683	15.7646	3.5885e-08	4.65828e-06	9.50405	UP	VEPH1
HPS5	1.38161	9.85522	13.8642	1.17172e-07	1.01709e-05	8.27708	UP	HPS5
NPAS1	1.38008	8.39401	10.4709	1.47873e-06	6.18462e-05	5.60493	UP	NPAS1
FBLN5	1.37398	9.44333	8.57943	8.42163e-06	0.000217007	3.75068	UP	FBLN5
COX7A1	1.37208	11.3322	9.15578	4.80622e-06	0.000145829	4.34965	UP	COX7A1
AC091563.1	1.36614	8.99361	12.1079	4.02245e-07	2.42003e-05	6.98308	UP	AC091563.1
AC011558.1	1.35785	11.5349	13.7383	1.27378e-07	1.08528e-05	8.1899	UP	AC011558.1
CNN2	1.35785	11.5349	13.7383	1.27378e-07	1.08528e-05	8.1899	UP	CNN2
ARRDC2	1.35069	8.6953	13.7249	1.28528e-07	1.09169e-05	8.18052	UP	ARRDC2
PTGIS	1.33673	8.48603	13.2964	1.71765e-07	1.3022e-05	7.87726	UP	PTGIS
PROSER2	1.33601	8.25354	22.6307	1.22288e-09	4.25994e-07	12.8896	UP	PROSER2
PROSER2-AS1	1.33601	8.25354	22.6307	1.22288e-09	4.25994e-07	12.8896	UP	PROSER2-AS1
WFDC1	1.33183	7.94204	26.74	2.52989e-10	1.54717e-07	14.3815	UP	WFDC1
TP53I3	1.33183	10.2771	15.1571	5.16029e-08	5.74944e-06	9.12915	UP	TP53I3
FAM228B	1.33183	10.2771	15.1571	5.16029e-08	5.74944e-06	9.12915	UP	FAM228B
AL049839.2	1.32956	7.93147	11.2426	7.84197e-07	3.97442e-05	6.27768	UP	AL049839.2
SERPINA3	1.32956	7.93147	11.2426	7.84197e-07	3.97442e-05	6.27768	UP	SERPINA3
GK5	1.32705	8.70499	11.0395	9.23244e-07	4.48107e-05	6.10477	UP	GK5
BAMBI	1.3217	11.4035	8.97584	5.70818e-06	0.000163635	4.16607	UP	BAMBI
APOB	1.3179	7.63829	9.34942	4.0063e-06	0.000127689	4.54386	UP	APOB
SETBP1	1.31647	7.98053	11.7407	5.31147e-07	2.9831e-05	6.68973	UP	SETBP1
RHOBTB3	1.31282	11.572	8.49807	9.13744e-06	0.000230277	3.6635	UP	RHOBTB3
GLRX	1.31282	11.572	8.49807	9.13744e-06	0.000230277	3.6635	UP	GLRX
HSPA2	1.31051	9.28114	11.1582	8.38974e-07	4.20556e-05	6.20618	UP	HSPA2
PLAAT3	1.30865	10.1364	15.3044	4.71952e-08	5.50883e-06	9.22145	UP	PLAAT3
ALDOC	1.30455	8.57678	11.8682	4.81852e-07	2.76838e-05	6.79258	UP	ALDOC
AC005726.4	1.30455	8.57678	11.8682	4.81852e-07	2.76838e-05	6.79258	UP	AC005726.4
HIP1	1.29593	9.07663	5.69581	0.00023434	0.0026583	0.195385	UP	HIP1
PNMA2	1.29171	9.55522	11.3431	7.2402e-07	3.73128e-05	6.3622	UP	PNMA2
2021-03-01	1.29151	8.02289	17.6712	1.24272e-08	2.27998e-06	10.5881	UP	2021-03-01
AL445423.3	1.29151	8.02289	17.6712	1.24272e-08	2.27998e-06	10.5881	UP	AL445423.3
ARL6IP5	1.28243	12.3008	13.6387	1.36159e-07	1.12864e-05	8.12026	UP	ARL6IP5
C1QTNF5	1.27741	9.38443	6.4913	8.48485e-05	0.00122648	1.28	UP	C1QTNF5
MFRP	1.27741	9.38443	6.4913	8.48485e-05	0.00122648	1.28	UP	MFRP
ALDH2	1.2746	8.98391	6.28637	0.000109361	0.00148696	1.00878	UP	ALDH2
HES6	1.27318	7.935	13.2809	1.73611e-07	1.30898e-05	7.86607	UP	HES6
DCLK1	1.27175	8.68534	6.29012	0.000108848	0.00148281	1.0138	UP	DCLK1
GGT5	1.26616	7.80781	7.65413	2.2121e-05	0.000444945	2.71799	UP	GGT5
KLF9	1.26509	11.7998	9.55857	3.30256e-06	0.000112902	4.74982	UP	KLF9
ANGPTL2	1.2614	9.87819	6.19829	0.000122165	0.0015979	0.890498	UP	ANGPTL2
RALGPS1	1.2614	9.87819	6.19829	0.000122165	0.0015979	0.890498	UP	RALGPS1
FNBP1L	1.25777	8.84102	8.97469	5.7145e-06	0.000163645	4.16489	UP	FNBP1L
H19	1.25595	7.66696	7.38273	2.98587e-05	0.000551115	2.39708	UP	H19
MRVI1-AS1	1.2545	7.75088	8.91387	6.06043e-06	0.000171235	4.10214	UP	MRVI1-AS1
LYVE1	1.2545	7.75088	8.91387	6.06043e-06	0.000171235	4.10214	UP	LYVE1
MRVI1	1.2545	7.75088	8.91387	6.06043e-06	0.000171235	4.10214	UP	MRVI1
DSTN	1.25058	13.929	15.6383	3.86588e-08	4.74951e-06	9.42735	UP	DSTN
SLC38A2	1.24778	12.2067	17.4101	1.42755e-08	2.50231e-06	10.4473	UP	SLC38A2
CYBRD1	1.24371	12.2509	12.5978	2.80797e-07	1.86655e-05	7.36151	UP	CYBRD1
AGTR1	1.24347	8.45158	12.9164	2.23736e-07	1.58691e-05	7.60014	UP	AGTR1
RGS2	1.24265	9.0498	11.5253	6.27496e-07	3.38602e-05	6.51356	UP	RGS2
LIMCH1	1.24114	9.83248	12.4234	3.18661e-07	2.06829e-05	7.22844	UP	LIMCH1
CCNB1IP1	1.23911	9.67125	9.70907	2.88016e-06	0.000101618	4.89565	UP	CCNB1IP1
TEX2	1.239	10.4922	12.9313	2.21406e-07	1.58262e-05	7.61113	UP	TEX2
IFITM2	1.23835	13.8282	11.195	8.14552e-07	4.11311e-05	6.23747	UP	IFITM2
ANG	1.23634	9.50963	20.666	2.87271e-09	7.60163e-07	12.0547	UP	ANG
AP002518.2	1.23438	11.8195	11.5137	6.33181e-07	3.40335e-05	6.50402	UP	AP002518.2
NNMT	1.23438	11.8195	11.5137	6.33181e-07	3.40335e-05	6.50402	UP	NNMT
CNN1	1.22404	8.01068	6.33187	0.00010332	0.00142382	1.06949	UP	CNN1
DDR1	1.22374	8.63552	6.96678	4.80444e-05	0.000799384	1.8882	UP	DDR1
PLAC8	1.21758	7.65915	31.6306	5.14597e-11	7.56922e-08	15.811	UP	PLAC8
C5	1.2162	8.80592	6.15467	0.000129101	0.00166958	0.831519	UP	C5
SPATA20	1.21268	9.67891	8.62954	8.01135e-06	0.000208781	3.80404	UP	SPATA20
PROS1	1.21195	10.587	9.92303	2.3781e-06	8.80825e-05	5.09964	UP	PROS1
THNSL2	1.21091	8.90119	9.2584	4.36251e-06	0.00013581	4.453	UP	THNSL2
ID3	1.2079	13.0309	12.2854	3.5261e-07	2.2359e-05	7.12186	UP	ID3
PLXNA2	1.20472	8.04641	16.5354	2.30536e-08	3.40474e-06	9.95839	UP	PLXNA2
SELENBP1	1.20352	8.71583	7.07979	4.21375e-05	0.000721609	2.02854	UP	SELENBP1
ROR2	1.20286	7.70762	8.62291	8.06435e-06	0.000209566	3.797	UP	ROR2
SMARCD3	1.20283	9.48623	12.4453	3.13615e-07	2.05324e-05	7.24524	UP	SMARCD3
LEPROT	1.20259	12.4716	24.765	5.2262e-10	2.47974e-07	13.7031	UP	LEPROT
LEPR	1.20259	12.4716	24.765	5.2262e-10	2.47974e-07	13.7031	UP	LEPR
ADH1B	1.20089	7.57512	8.15603	1.29643e-05	0.000297314	3.28953	UP	ADH1B
RHOB	1.19633	9.78543	12.7548	2.50898e-07	1.71759e-05	7.47983	UP	RHOB
GADD45B	1.19581	9.1232	10.6421	1.28033e-06	5.61245e-05	5.75793	UP	GADD45B
USP53	1.19401	8.40757	13.0268	2.07046e-07	1.50739e-05	7.68148	UP	USP53
NINJ1	1.1926	10.2835	11.9447	4.54724e-07	2.65127e-05	6.85374	UP	NINJ1
FBLN2	1.19135	8.54842	4.08485	0.00240241	0.0170266	-2.26846	UP	FBLN2
IFNGR1	1.1896	10.5124	10.1092	2.01862e-06	7.81328e-05	5.27405	UP	IFNGR1
SLC38A1	1.18733	10.1374	10.4752	1.47338e-06	6.17162e-05	5.60878	UP	SLC38A1
CUEDC1	1.18393	10.5037	7.8944	1.70734e-05	0.000364514	2.99507	UP	CUEDC1
CYB5A	1.17912	11.037	16.5748	2.25507e-08	3.37281e-06	9.98097	UP	CYB5A
HCFC1R1	1.17379	11.2478	16.5454	2.29255e-08	3.40474e-06	9.9641	UP	HCFC1R1
FOXO3	1.17046	11.168	8.9268	5.98502e-06	0.000169627	4.11551	UP	FOXO3
VGLL3	1.16876	9.69361	10.7278	1.1921e-06	5.36056e-05	5.83372	UP	VGLL3
RAVER2	1.16312	8.39676	8.55818	8.60245e-06	0.000219047	3.72798	UP	RAVER2
AC093752.1	1.1614	9.98506	9.99915	2.22329e-06	8.35858e-05	5.17129	UP	AC093752.1
PLXNB1	1.16131	8.0955	8.92741	5.98147e-06	0.000169627	4.11614	UP	PLXNB1
BRINP1	1.15698	9.71929	8.78169	6.89375e-06	0.000188772	3.96455	UP	BRINP1
COPZ2	1.15658	9.87065	11.3631	7.12697e-07	3.70211e-05	6.37888	UP	COPZ2
FBLN1	1.155	12.8673	6.66921	6.83626e-05	0.00104519	1.51097	UP	FBLN1
LBH	1.15262	10.2699	14.4666	7.92909e-08	7.79316e-06	8.68377	UP	LBH
FSTL3	1.15212	9.8267	9.03911	5.3715e-06	0.0001581	4.23097	UP	FSTL3
MSRB1	1.15202	10.9928	13.1859	1.8536e-07	1.38309e-05	7.79748	UP	MSRB1
PTK2B	1.15153	7.77184	15.3229	4.66703e-08	5.48874e-06	9.23301	UP	PTK2B
TUT4	1.1499	9.16019	10.8903	1.04255e-06	4.85465e-05	5.97593	UP	TUT4
GADD45A	1.1483	11.1386	8.54194	8.74353e-06	0.000222066	3.71059	UP	GADD45A
AL591895.1	1.14593	9.98469	8.2746	1.14691e-05	0.00027233	3.42055	UP	AL591895.1
EPHX1	1.14593	9.98469	8.2746	1.14691e-05	0.00027233	3.42055	UP	EPHX1
TCEA2	1.14295	9.47255	7.30288	3.26637e-05	0.000591386	2.30101	UP	TCEA2
AC091059.1	1.1425	8.11641	10.9663	9.79735e-07	4.70673e-05	6.04182	UP	AC091059.1
YPEL2	1.1425	8.11641	10.9663	9.79735e-07	4.70673e-05	6.04182	UP	YPEL2
MRAP2	1.14184	8.45192	9.94896	2.32407e-06	8.64302e-05	5.12411	UP	MRAP2
MID1	1.14119	10.8142	17.3559	1.46967e-08	2.52784e-06	10.4178	UP	MID1
SAT1	1.14104	11.1309	13.6098	1.38828e-07	1.142e-05	8.09998	UP	SAT1
CALCOCO2	1.13838	8.50626	10.937	1.00344e-06	4.76935e-05	6.01648	UP	CALCOCO2
RNF144B	1.13598	7.9441	9.75344	2.76721e-06	9.82627e-05	4.93827	UP	RNF144B
H2AFJ	1.12803	10.5969	11.5071	6.36449e-07	3.41424e-05	6.49858	UP	H2AFJ
CFH	1.12775	9.39711	9.4661	3.59547e-06	0.00011991	4.65923	UP	CFH
SERPING1	1.12388	9.00803	6.25265	0.000114082	0.00152478	0.963621	UP	SERPING1
APOL2	1.1194	7.8785	12.3811	3.28666e-07	2.10346e-05	7.1959	UP	APOL2
PDGFD	1.11896	7.7286	12.8693	2.31315e-07	1.62641e-05	7.56518	UP	PDGFD
SAA2	1.10607	7.51172	11.1404	8.51061e-07	4.24297e-05	6.19103	UP	SAA2
SAA2-SAA4	1.10607	7.51172	11.1404	8.51061e-07	4.24297e-05	6.19103	UP	SAA2-SAA4
EPAS1	1.105	12.2103	8.16198	1.28844e-05	0.000295975	3.29614	UP	EPAS1
ZNF395	1.10494	9.77646	11.7991	5.07905e-07	2.8878e-05	6.73699	UP	ZNF395
APOL3	1.09539	8.48609	7.52387	2.55207e-05	0.000490111	2.56504	UP	APOL3
SMOC1	1.09105	8.26275	7.13461	3.95604e-05	0.000688181	2.09606	UP	SMOC1
GABARAPL1	1.08922	9.10713	8.22369	1.20868e-05	0.000283329	3.36447	UP	GABARAPL1
PLPP1	1.08367	10.3203	9.18206	4.68806e-06	0.000143204	4.37621	UP	PLPP1
ALDH6A1	1.08358	8.92235	18.1708	9.58207e-09	1.84835e-06	10.8513	UP	ALDH6A1
BBOF1	1.08358	8.92235	18.1708	9.58207e-09	1.84835e-06	10.8513	UP	BBOF1
DBNDD2	1.07483	11.7536	19.7295	4.43817e-09	1.01911e-06	11.6233	UP	DBNDD2
SYS1-DBNDD2	1.07483	11.7536	19.7295	4.43817e-09	1.01911e-06	11.6233	UP	SYS1-DBNDD2
PCSK5	1.0744	8.07509	8.26448	1.15891e-05	0.000274705	3.40942	UP	PCSK5
NRP2	1.07259	8.10791	12.4642	3.0932e-07	2.03162e-05	7.25975	UP	NRP2
HAPLN3	1.07174	8.55466	11.3505	7.19796e-07	3.71647e-05	6.36839	UP	HAPLN3
AC034102.1	1.07165	9.17948	9.12415	4.95276e-06	0.000149452	4.3176	UP	AC034102.1
ALDH4A1	1.07086	8.27933	7.76729	1.9566e-05	0.000405464	2.84929	UP	ALDH4A1
TMEM159	1.0702	9.00093	9.26163	4.3493e-06	0.000135805	4.45624	UP	TMEM159
CBR4	1.06912	12.9217	8.2579	1.16679e-05	0.000275386	3.40218	UP	CBR4
PALLD	1.06912	12.9217	8.2579	1.16679e-05	0.000275386	3.40218	UP	PALLD
GFRA1	1.06883	8.16894	9.11887	4.97766e-06	0.000150038	4.31225	UP	GFRA1
SMAD6	1.06162	10.3118	7.97272	1.57113e-05	0.000342339	3.084	UP	SMAD6
AC144548.1	1.06089	10.6886	6.23618	0.000116469	0.00154468	0.941507	UP	AC144548.1
ARPC3	1.06089	10.6886	6.23618	0.000116469	0.00154468	0.941507	UP	ARPC3
SCD5	1.05434	8.19644	7.5416	2.50261e-05	0.000482634	2.58598	UP	SCD5
PDLIM1	1.05313	9.82062	12.0247	4.28094e-07	2.55003e-05	6.9174	UP	PDLIM1
NDUFB9	1.05081	8.30008	20.9169	2.56501e-09	7.13022e-07	12.1664	UP	NDUFB9
MTSS1	1.05081	8.30008	20.9169	2.56501e-09	7.13022e-07	12.1664	UP	MTSS1
FOXN3	1.05057	10.0033	9.16469	4.76581e-06	0.000144923	4.35866	UP	FOXN3
ADAMTS9	1.04461	7.6453	7.76132	1.96923e-05	0.000407774	2.84241	UP	ADAMTS9
FOS	1.04358	8.08412	6.84853	5.52029e-05	0.000880176	1.73964	UP	FOS
OPN3	1.03914	8.53278	12.9413	2.19848e-07	1.57558e-05	7.61854	UP	OPN3
ZFP36	1.03352	10.3292	4.98101	0.000628707	0.00592129	-0.854174	UP	ZFP36
RNF217	1.02731	8.94117	10.5459	1.38796e-06	5.91279e-05	5.67222	UP	RNF217
DCUN1D3	1.02695	9.76552	7.55937	2.45411e-05	0.000475948	2.60692	UP	DCUN1D3
ERI2	1.02695	9.76552	7.55937	2.45411e-05	0.000475948	2.60692	UP	ERI2
LINC00910	1.02695	9.76552	7.55937	2.45411e-05	0.000475948	2.60692	UP	LINC00910
CES1	1.02616	7.91943	6.81411	5.7498e-05	0.000910441	1.69607	UP	CES1
FBXO32	1.02474	9.64975	12.5303	2.94823e-07	1.94871e-05	7.31025	UP	FBXO32
AC002116.2	1.02405	11.7299	4.68353	0.000968683	0.00836466	-1.31197	UP	AC002116.2
TMEM47	1.01794	11.0867	8.83833	6.52222e-06	0.000182225	4.02372	UP	TMEM47
STON1-GTF2A1L	1.01754	7.90608	11.7965	5.08933e-07	2.8878e-05	6.73485	UP	STON1-GTF2A1L
PDXK	1.01014	10.6452	5.65777	0.000246528	0.00277256	0.141345	UP	PDXK
MMP28	1.00947	7.47247	11.5625	6.09558e-07	3.31523e-05	6.54423	UP	MMP28
FAM110B	1.0081	7.90413	7.57092	2.42311e-05	0.000471598	2.62052	UP	FAM110B
SSB	1.00324	11.7038	9.55509	3.31311e-06	0.000112982	4.74642	UP	SSB
METTL5	1.00324	11.7038	9.55509	3.31311e-06	0.000112982	4.74642	UP	METTL5
HSPB2	1.00324	9.57732	12.3001	3.48809e-07	2.21904e-05	7.13327	UP	HSPB2
HSPB2-C11orf52	1.00324	9.57732	12.3001	3.48809e-07	2.21904e-05	7.13327	UP	HSPB2-C11orf52
CDC42EP4	1.00289	10.7632	5.62676	0.000256971	0.00286078	0.0971348	UP	CDC42EP4
ANGPT2	1.00159	7.61757	6.94537	4.92619e-05	0.000812574	1.86143	UP	ANGPT2
HACD2	1.00153	11.1609	8.98757	5.64404e-06	0.000162813	4.17814	UP	HACD2
SERPINF1	1.00082	9.06944	9.42401	3.73811e-06	0.000122906	4.61775	UP	SERPINF1
PDE8A	1.00032	8.89241	10.6932	1.22691e-06	5.43711e-05	5.80318	UP	PDE8A
EDNRB	0.997737	7.98772	8.40668	1.00218e-05	0.000245373	3.56476	UP	EDNRB
CIDEC	0.997503	7.53869	5.75097	0.000217804	0.00252059	0.273399	UP	CIDEC
AL645941.2	0.997313	8.67892	6.20473	0.000121176	0.0015895	0.899183	UP	AL645941.2
CYP39A1	0.996854	7.48654	13.8755	1.16294e-07	1.01601e-05	8.28493	UP	CYP39A1
AL035670.1	0.996854	7.48654	13.8755	1.16294e-07	1.01601e-05	8.28493	UP	AL035670.1
BTG2	0.996173	8.17212	10.0604	2.10675e-06	8.07489e-05	5.22859	UP	BTG2
TBL1X	0.995454	9.13699	10.514	1.42582e-06	6.04598e-05	5.64364	UP	TBL1X
RAB13	0.994657	8.11333	10.7617	1.15907e-06	5.27452e-05	5.86354	UP	RAB13
AL358472.6	0.994657	8.11333	10.7617	1.15907e-06	5.27452e-05	5.86354	UP	AL358472.6
CERS6-AS1	0.990742	10.3688	8.43668	9.72161e-06	0.00023973	3.59727	UP	CERS6-AS1
CERS6	0.990742	10.3688	8.43668	9.72161e-06	0.00023973	3.59727	UP	CERS6
ITSN1	0.987766	9.96734	7.52858	2.53885e-05	0.000488236	2.5706	UP	ITSN1
PC	0.98308	8.70603	6.28576	0.000109444	0.00148735	1.00797	UP	PC
SOX4	0.982931	9.25889	8.1408	1.31713e-05	0.000301058	3.27259	UP	SOX4
MFAP4	0.979512	8.14893	5.55951	0.00028129	0.00307431	0.000800587	UP	MFAP4
RASL11A	0.978699	7.53268	9.5713	3.26433e-06	0.000112142	4.76223	UP	RASL11A
STK38	0.977741	10.3745	12.1062	4.02751e-07	2.42003e-05	6.98175	UP	STK38
LINC00534	0.974773	8.61293	4.78873	0.000830146	0.0073648	-1.14868	UP	LINC00534
TMEM64	0.974773	8.61293	4.78873	0.000830146	0.0073648	-1.14868	UP	TMEM64
STAT2	0.972806	11.6813	9.35298	3.99306e-06	0.000127629	4.54739	UP	STAT2
DCN	0.972674	14.3709	11.3771	7.0487e-07	3.69093e-05	6.39057	UP	DCN
AC079145.1	0.971243	7.69261	6.86518	5.41285e-05	0.000867569	1.76066	UP	AC079145.1
MATN3	0.971243	7.69261	6.86518	5.41285e-05	0.000867569	1.76066	UP	MATN3
MYOM1	0.971061	7.56484	6.77824	6.00008e-05	0.000941404	1.6505	UP	MYOM1
SLC46A3	0.969938	8.79435	11.1801	8.24353e-07	4.15498e-05	6.2248	UP	SLC46A3
GLS	0.969027	10.4218	8.7299	7.25382e-06	0.000195711	3.91016	UP	GLS
AL109946.1	0.968677	8.48266	11.6838	5.54892e-07	3.07256e-05	6.64353	UP	AL109946.1
ACOT2	0.9686	8.5175	7.03885	4.4181e-05	0.000747761	1.97788	UP	ACOT2
AC005225.2	0.9686	8.5175	7.03885	4.4181e-05	0.000747761	1.97788	UP	AC005225.2
GMDS	0.966777	10.2589	12.2988	3.49144e-07	2.21904e-05	7.13226	UP	GMDS
FAM107A	0.966246	7.37397	13.1364	1.91822e-07	1.41907e-05	7.76156	UP	FAM107A
RSPO1	0.966119	7.4222	6.53757	8.01821e-05	0.00118254	1.34047	UP	RSPO1
CD302	0.964583	8.32061	8.02102	1.49306e-05	0.000328976	3.13851	UP	CD302
TCEAL1	0.964535	9.18123	13.1961	1.8405e-07	1.38013e-05	7.8049	UP	TCEAL1
ADAMTS7P3	0.962633	8.65415	4.5653	0.00115434	0.00959161	-1.49724	UP	ADAMTS7P3
ADAMTS7	0.962633	8.65415	4.5653	0.00115434	0.00959161	-1.49724	UP	ADAMTS7
STAT5A	0.962345	8.78816	8.63508	7.96735e-06	0.000208538	3.80993	UP	STAT5A
BRIX1	0.96179	10.9911	12.8613	2.32623e-07	1.62641e-05	7.55926	UP	BRIX1
JAZF1	0.956459	9.16764	10.733	1.18695e-06	5.35488e-05	5.83832	UP	JAZF1
C1QTNF1	0.956082	8.89816	9.59246	3.20185e-06	0.000110558	4.78283	UP	C1QTNF1
CCDC102A	0.954198	8.92907	9.97861	2.26394e-06	8.4767e-05	5.15201	UP	CCDC102A
NUDT18	0.952542	9.30431	13.4346	1.56285e-07	1.23698e-05	7.97612	UP	NUDT18
FMO2	0.949248	7.44542	6.31802	0.00010512	0.00144428	1.05104	UP	FMO2
AL021026.1	0.949248	7.44542	6.31802	0.00010512	0.00144428	1.05104	UP	AL021026.1
AZI2	0.948963	8.84057	9.42678	3.72852e-06	0.000122738	4.62049	UP	AZI2
ID1	0.948006	11.579	5.92834	0.000172624	0.00209833	0.521376	UP	ID1
RAB11FIP2	0.946271	9.88718	9.45734	3.62463e-06	0.000120471	4.65062	UP	RAB11FIP2
ABCC4	0.945481	9.09583	11.4374	6.72156e-07	3.58824e-05	6.44085	UP	ABCC4
B3GALT2	0.943403	7.59192	9.40691	3.7978e-06	0.000123792	4.60086	UP	B3GALT2
CDC73	0.943403	7.59192	9.40691	3.7978e-06	0.000123792	4.60086	UP	CDC73
HNMT	0.942772	9.38902	8.0185	1.49703e-05	0.000329323	3.13567	UP	HNMT
COL7A1	0.939116	9.85451	4.5259	0.00122434	0.010013	-1.55939	UP	COL7A1
PTPRM	0.938485	9.75236	9.17796	4.70631e-06	0.00014343	4.37207	UP	PTPRM
CYP27A1	0.936296	8.38456	7.47698	2.68807e-05	0.000509125	2.50949	UP	CYP27A1
RAB31	0.934446	12.2083	7.164	3.82499e-05	0.000668326	2.1321	UP	RAB31
AP001107.3	0.934014	12.3388	4.66431	0.000996561	0.00855972	-1.34197	UP	AP001107.3
CD248	0.934014	12.3388	4.66431	0.000996561	0.00855972	-1.34197	UP	CD248
PRKAG2	0.929336	9.97192	16.1627	2.84842e-08	3.91942e-06	9.74154	UP	PRKAG2
COL12A1	0.928953	11.4838	3.56876	0.00546364	0.0325371	-3.12504	UP	COL12A1
BBIP1	0.92869	10.0916	13.4309	1.56674e-07	1.23698e-05	7.97352	UP	BBIP1
PDCD4	0.92869	10.0916	13.4309	1.56674e-07	1.23698e-05	7.97352	UP	PDCD4
PLAAT4	0.927567	8.46394	6.5137	8.25533e-05	0.00120332	1.30931	UP	PLAAT4
FAIM	0.924348	9.28018	10.5707	1.35924e-06	5.84202e-05	5.69443	UP	FAIM
FTH1P3	0.919334	10.7095	8.56405	8.55208e-06	0.000218933	3.73425	UP	FTH1P3
PPM1G	0.919334	10.7095	8.56405	8.55208e-06	0.000218933	3.73425	UP	PPM1G
KLHL24	0.916076	8.37356	7.03972	4.41362e-05	0.000747761	1.97897	UP	KLHL24
TRAK2	0.91593	10.5613	13.6843	1.3206e-07	1.10206e-05	8.1522	UP	TRAK2
RAI14	0.914682	12.3411	8.57197	8.48465e-06	0.000217815	3.74271	UP	RAI14
MAN1C1	0.912549	7.87922	10.73	1.1899e-06	5.35944e-05	5.83568	UP	MAN1C1
TOB1	0.910781	9.87853	8.16975	1.27809e-05	0.000294582	3.30476	UP	TOB1
FZD5	0.908381	7.59663	18.5928	7.73291e-09	1.57637e-06	11.0674	UP	FZD5
AL139807.1	0.908085	8.464	8.94609	5.87441e-06	0.000167527	4.13542	UP	AL139807.1
NEDD9	0.908085	8.464	8.94609	5.87441e-06	0.000167527	4.13542	UP	NEDD9
TRIB3	0.904672	8.86648	6.80649	5.802e-05	0.000914496	1.6864	UP	TRIB3
ERRFI1	0.900119	12.297	10.0398	2.14516e-06	8.16235e-05	5.20936	UP	ERRFI1
AC018616.1	0.895768	11.6752	7.87331	1.74617e-05	0.000370793	2.97101	UP	AC018616.1
TBX15	0.895095	8.52291	12.1348	3.94242e-07	2.39615e-05	7.00426	UP	TBX15
ART3	0.893382	7.36671	9.50561	3.46696e-06	0.000116639	4.69804	UP	ART3
GPM6B	0.891971	7.36212	10.5694	1.36073e-06	5.84202e-05	5.69326	UP	GPM6B
HLA-E	0.889838	9.54169	13.6907	1.31493e-07	1.10206e-05	8.1567	UP	HLA-E
STRADB	0.889681	10.0505	11.2703	7.67085e-07	3.92382e-05	6.30104	UP	STRADB
MTHFD2	0.88928	11.0764	10.3603	1.62481e-06	6.62483e-05	5.50483	UP	MTHFD2
AC006030.1	0.88928	11.0764	10.3603	1.62481e-06	6.62483e-05	5.50483	UP	AC006030.1
COL8A2	0.889169	8.78756	8.03142	1.47682e-05	0.000325919	3.15021	UP	COL8A2
SMPD5	0.886374	8.12159	9.96176	2.2979e-06	8.58049e-05	5.13616	UP	SMPD5
PMP22	0.885383	11.8185	7.77245	1.94574e-05	0.000404063	2.85525	UP	PMP22
CDKN2C	0.885285	8.94517	5.40854	0.000345398	0.00364329	-0.217785	UP	CDKN2C
MFAP5	0.885124	11.302	8.31658	1.09858e-05	0.000263582	3.46658	UP	MFAP5
EME2	0.884563	9.15073	8.55807	8.60344e-06	0.000219047	3.72785	UP	EME2
SPSB3	0.884563	9.15073	8.55807	8.60344e-06	0.000219047	3.72785	UP	SPSB3
C1RL	0.884426	8.81479	4.13663	0.00221653	0.0159799	-2.18401	UP	C1RL
PCDH18	0.883025	11.3318	5.94407	0.000169136	0.00206781	0.543157	UP	PCDH18
NUAK1	0.881439	9.51639	7.71236	2.07636e-05	0.000424555	2.78574	UP	NUAK1
AC022509.1	0.879766	8.67025	8.24725	1.17965e-05	0.000277299	3.39046	UP	AC022509.1
SSPN	0.879766	8.67025	8.24725	1.17965e-05	0.000277299	3.39046	UP	SSPN
AC022509.2	0.879766	8.67025	8.24725	1.17965e-05	0.000277299	3.39046	UP	AC022509.2
KLF15	0.879359	7.47256	11.1683	8.32192e-07	4.18682e-05	6.21478	UP	KLF15
RECK	0.877266	9.83536	7.88767	1.71963e-05	0.000366657	2.98739	UP	RECK
TMEM119	0.875114	12.3342	7.44975	2.77063e-05	0.000522961	2.47713	UP	TMEM119
ZHX3	0.873398	8.35812	6.48888	8.50998e-05	0.00122937	1.27683	UP	ZHX3
NFIL3	0.872931	8.27933	8.69239	7.52733e-06	0.000200755	3.87063	UP	NFIL3
KCTD20	0.87212	10.4372	4.62125	0.00106216	0.00900511	-1.40934	UP	KCTD20
RPS6KA2	0.872045	10.7736	8.6465	7.87752e-06	0.000207454	3.82204	UP	RPS6KA2
JPH2	0.87146	7.44154	8.99294	5.61497e-06	0.000162486	4.18365	UP	JPH2
MYO1C	0.870353	10.2294	8.42938	9.7937e-06	0.000240431	3.58937	UP	MYO1C
VMO1	0.869599	7.99028	9.76009	2.7507e-06	9.78027e-05	4.94464	UP	VMO1
RAPGEF1	0.869578	9.79118	5.27451	0.000415574	0.00425152	-0.414527	UP	RAPGEF1
AC078889.1	0.869398	7.75578	10.9586	9.85929e-07	4.70673e-05	6.03514	UP	AC078889.1
FAM207A	0.868591	8.58577	11.3638	7.12294e-07	3.70211e-05	6.37948	UP	FAM207A
ACTG2	0.867632	7.80658	6.82703	5.66248e-05	0.00090024	1.71243	UP	ACTG2
SNTA1	0.867245	8.61614	10.4242	1.53866e-06	6.36751e-05	5.56272	UP	SNTA1
AC023644.1	0.866458	10.0149	6.31511	0.000105502	0.00144684	1.04716	UP	AC023644.1
TBCK	0.865758	9.0674	15.6756	3.78167e-08	4.7092e-06	9.45004	UP	TBCK
S1PR3	0.8648	8.2165	8.47909	9.31383e-06	0.000233883	3.64307	UP	S1PR3
CAMK2N1	0.864664	8.86527	7.3089	3.24425e-05	0.000587766	2.30828	UP	CAMK2N1
MKX	0.864197	7.68105	5.64125	0.000252033	0.00281834	0.117811	UP	MKX
ZFYVE21	0.864087	10.2785	7.409	2.89943e-05	0.000538773	2.42851	UP	ZFYVE21
PPP1R13B	0.864087	10.2785	7.409	2.89943e-05	0.000538773	2.42851	UP	PPP1R13B
ITGA10	0.862221	10.0331	4.48963	0.00129279	0.0104455	-1.61679	UP	ITGA10
BCAT2	0.861451	9.20369	9.17225	4.73178e-06	0.000144047	4.36631	UP	BCAT2
AC136475.1	0.861347	13.9132	6.62943	7.17218e-05	0.00108153	1.45968	UP	AC136475.1
IFITM3	0.861347	13.9132	6.62943	7.17218e-05	0.00108153	1.45968	UP	IFITM3
RNF115	0.854949	10.713	9.33209	4.07162e-06	0.000129091	4.52661	UP	RNF115
RGMA	0.854036	7.72325	7.39528	2.94421e-05	0.000545253	2.41211	UP	RGMA
EFEMP2	0.850709	11.9715	6.40503	9.43539e-05	0.00133024	1.1665	UP	EFEMP2
MUS81	0.850709	11.9715	6.40503	9.43539e-05	0.00133024	1.1665	UP	MUS81
CENPV	0.85037	9.09852	7.41671	2.87456e-05	0.000535599	2.43773	UP	CENPV
PIGL	0.85037	9.09852	7.41671	2.87456e-05	0.000535599	2.43773	UP	PIGL
ZFP36L2	0.848881	9.60384	4.43076	0.00141269	0.0111748	-1.71031	UP	ZFP36L2
TMEM204	0.847958	8.81812	13.0467	2.04199e-07	1.49456e-05	7.69601	UP	TMEM204
IFT140	0.847958	8.81812	13.0467	2.04199e-07	1.49456e-05	7.69601	UP	IFT140
LYRM1	0.847511	10.5559	10.2648	1.76371e-06	7.05485e-05	5.41763	UP	LYRM1
SEPTIN4-AS1	0.847344	7.58742	5.71746	0.000227693	0.00260762	0.226058	UP	SEPTIN4-AS1
CPQ	0.845666	10.2254	7.81545	1.85777e-05	0.000389976	2.90474	UP	CPQ
CBLN2	0.845547	8.00812	10.0411	2.14277e-06	8.16235e-05	5.21055	UP	CBLN2
SH3PXD2A	0.845362	11.1088	8.10141	1.37235e-05	0.000309312	3.22867	UP	SH3PXD2A
MIR646HG	0.842659	7.74019	9.52336	3.41088e-06	0.000115034	4.71542	UP	MIR646HG
FMOD	0.842192	7.97428	5.18045	0.000473896	0.00473037	-0.554102	UP	FMOD
ITGBL1	0.841109	8.18408	7.26451	3.41127e-05	0.000610788	2.25457	UP	ITGBL1
FGF14	0.841109	8.18408	7.26451	3.41127e-05	0.000610788	2.25457	UP	FGF14
ENAH	0.840514	9.07198	11.5514	6.14859e-07	3.326e-05	6.53507	UP	ENAH
AC021739.2	0.840269	8.92982	6.28159	0.000110017	0.00149072	1.00239	UP	AC021739.2
AKAP13	0.840269	8.92982	6.28159	0.000110017	0.00149072	1.00239	UP	AKAP13
AC005703.3	0.840267	8.95073	9.20154	4.60256e-06	0.000141522	4.39585	UP	AC005703.3
SSH3	0.836678	8.24019	8.04286	1.45917e-05	0.00032358	3.16307	UP	SSH3
FERMT2	0.834763	12.8868	8.07479	1.4111e-05	0.000315872	3.19889	UP	FERMT2
AL139317.5	0.834763	12.8868	8.07479	1.4111e-05	0.000315872	3.19889	UP	AL139317.5
KLHL3	0.834692	8.1076	8.53534	8.80161e-06	0.000223245	3.70352	UP	KLHL3
MFSD4B	0.833075	8.16969	9.08778	5.12728e-06	0.000152941	4.28064	UP	MFSD4B
REV3L	0.833075	8.16969	9.08778	5.12728e-06	0.000152941	4.28064	UP	REV3L
LAYN	0.832321	9.79304	7.98065	1.55802e-05	0.000340262	3.09296	UP	LAYN
ABHD4	0.829372	8.03618	7.819	1.85071e-05	0.00038879	2.90882	UP	ABHD4
ECI1	0.826968	8.60354	15.0372	5.55266e-08	6.03989e-06	9.05331	UP	ECI1
PRRX2	0.826011	10.9003	6.13611	0.000132179	0.00170378	0.806356	UP	PRRX2
MSRB2	0.825012	11.2054	6.14235	0.000131136	0.00169113	0.814816	UP	MSRB2
AL139815.1	0.825012	11.2054	6.14235	0.000131136	0.00169113	0.814816	UP	AL139815.1
MAP2K2	0.824936	11.5674	5.71462	0.000228554	0.00261219	0.222033	UP	MAP2K2
SIX1	0.824156	7.78124	17.2867	1.52532e-08	2.5994e-06	10.38	UP	SIX1
B4GALT5	0.824006	10.5218	6.12891	0.000133395	0.00171303	0.796581	UP	B4GALT5
UQCRC1	0.823844	11.06	7.69457	2.11685e-05	0.000428981	2.76508	UP	UQCRC1
AC233964.1	0.823171	10.059	4.0655	0.00247606	0.0174408	-2.3001	UP	AC233964.1
PPFIBP2	0.82312	8.29508	15.6995	3.72877e-08	4.7092e-06	9.46456	UP	PPFIBP2
IFI27L2	0.82254	9.77734	7.83249	1.82411e-05	0.000385557	2.9243	UP	IFI27L2
FBXO6	0.820762	7.98009	9.7067	2.88633e-06	0.000101686	4.89337	UP	FBXO6
AP006621.1	0.820466	8.7749	5.59685	0.000267496	0.00295286	0.0543651	UP	AP006621.1
PNPLA2	0.820466	8.7749	5.59685	0.000267496	0.00295286	0.0543651	UP	PNPLA2
PPP1CB	0.815355	9.95992	6.56894	7.71775e-05	0.00114745	1.3813	UP	PPP1CB
SPDYA	0.815355	9.95992	6.56894	7.71775e-05	0.00114745	1.3813	UP	SPDYA
CCDC107	0.815235	8.1527	8.77667	6.92778e-06	0.000188952	3.95929	UP	CCDC107
ARHGEF39	0.815235	8.1527	8.77667	6.92778e-06	0.000188952	3.95929	UP	ARHGEF39
PLCB1	0.814773	8.12319	7.36496	3.04596e-05	0.000559076	2.37576	UP	PLCB1
COMT	0.814584	12.3881	8.6422	7.91118e-06	0.000207942	3.81749	UP	COMT
ECHDC3	0.812883	8.76638	7.70494	2.09313e-05	0.000425427	2.77714	UP	ECHDC3
YIF1B	0.812478	10.4554	7.455	2.75449e-05	0.000520271	2.48338	UP	YIF1B
GBP2	0.810883	8.79151	7.80498	1.87879e-05	0.000393488	2.89271	UP	GBP2
NRBP2	0.810385	9.73992	9.84371	2.55206e-06	9.30233e-05	5.02447	UP	NRBP2
PNKD	0.809864	8.72845	3.87224	0.00335651	0.022162	-2.61829	UP	PNKD
TMBIM1	0.809864	8.72845	3.87224	0.00335651	0.022162	-2.61829	UP	TMBIM1
CREG1	0.808032	10.1411	9.26039	4.35438e-06	0.000135805	4.45499	UP	CREG1
PLD3	0.805643	10.5023	4.28159	0.00177257	0.0133941	-1.94924	UP	PLD3
CHSY3	0.805629	9.7857	9.22435	4.50455e-06	0.000139287	4.41882	UP	CHSY3
RASD1	0.805441	10.0399	6.23032	0.000117331	0.00155235	0.933626	UP	RASD1
SORBS1	0.802322	7.23429	12.4044	3.23103e-07	2.09219e-05	7.21387	UP	SORBS1
AC004980.1	0.801046	8.88394	12.4388	3.15083e-07	2.05324e-05	7.24033	UP	AC004980.1
DHRS7B	0.800517	8.47268	10.302	1.70809e-06	6.89248e-05	5.45169	UP	DHRS7B
LRRN3	0.800483	7.96112	6.39596	9.54173e-05	0.00134385	1.15452	UP	LRRN3
RAB3D	0.79871	9.93101	6.90067	5.19128e-05	0.000839882	1.80537	UP	RAB3D
AL162431.1	0.79418	9.75489	8.68996	7.54545e-06	0.000200755	3.86806	UP	AL162431.1
STX6	0.79418	9.75489	8.68996	7.54545e-06	0.000200755	3.86806	UP	STX6
RRAGB	0.793986	8.98187	9.35144	3.9988e-06	0.000127665	4.54586	UP	RRAGB
RPL31	0.792482	12.7692	6.2591	0.000113163	0.00151581	0.972269	UP	RPL31
AC234582.1	0.790755	8.5795	4.89735	0.000709059	0.00651964	-0.981688	UP	AC234582.1
SOCS2	0.786041	8.92215	4.69155	0.000957303	0.00828198	-1.29947	UP	SOCS2
RYBP	0.785293	10.288	7.69712	2.11098e-05	0.000428108	2.76805	UP	RYBP
CNNM2	0.784721	9.91432	12.9805	2.13886e-07	1.54898e-05	7.64739	UP	CNNM2
NT5C2	0.784721	9.91432	12.9805	2.13886e-07	1.54898e-05	7.64739	UP	NT5C2
LHFPL6	0.784558	11.0813	8.39789	1.01116e-05	0.000246914	3.55522	UP	LHFPL6
PCDH7	0.782603	7.45284	16.5191	2.32664e-08	3.40474e-06	9.94899	UP	PCDH7
CNFN	0.781526	7.64133	5.32151	0.000389363	0.00402912	-0.34525	UP	CNFN
SLC44A1	0.781074	12.1839	6.81579	5.73842e-05	0.000909583	1.69819	UP	SLC44A1
PODN	0.778181	9.0422	5.18775	0.000469074	0.00469756	-0.543235	UP	PODN
AL445183.1	0.778181	9.0422	5.18775	0.000469074	0.00469756	-0.543235	UP	AL445183.1
BNIP3L	0.778093	10.9644	8.17881	1.26613e-05	0.000293547	3.31481	UP	BNIP3L
AC015687.1	0.778016	7.69986	6.35326	0.000100607	0.00139599	1.09792	UP	AC015687.1
AC022858.1	0.778016	7.69986	6.35326	0.000100607	0.00139599	1.09792	UP	AC022858.1
EYA1	0.778016	7.69986	6.35326	0.000100607	0.00139599	1.09792	UP	EYA1
GSTK1	0.777965	11.2856	8.27675	1.14439e-05	0.0002722	3.42291	UP	GSTK1
AC073342.1	0.777965	11.2856	8.27675	1.14439e-05	0.0002722	3.42291	UP	AC073342.1
NR2F1	0.777873	8.34871	4.88002	0.000727038	0.00663607	-1.00822	UP	NR2F1
VCAN-AS1	0.775852	11.3983	5.63476	0.000254233	0.00283581	0.108548	UP	VCAN-AS1
VCAN	0.775852	11.3983	5.63476	0.000254233	0.00283581	0.108548	UP	VCAN
SLC41A3	0.775225	9.50768	5.97493	0.000162512	0.0020079	0.5858	UP	SLC41A3
TNIP1	0.774882	8.70664	7.93316	1.63838e-05	0.000352803	3.03917	UP	TNIP1
TGFB1I1	0.774425	10.0003	6.13169	0.000132925	0.00170889	0.80035	UP	TGFB1I1
PDGFRL	0.774232	7.63524	19.2716	5.52961e-09	1.19823e-06	11.4039	UP	PDGFRL
ATF4	0.77363	12.8735	8.61729	8.10957e-06	0.000210338	3.79102	UP	ATF4
KLHDC2	0.773473	10.2562	12.3836	3.28061e-07	2.10346e-05	7.19784	UP	KLHDC2
NEMF	0.773473	10.2562	12.3836	3.28061e-07	2.10346e-05	7.19784	UP	NEMF
ROR1	0.772787	8.98568	13.4955	1.49953e-07	1.21008e-05	8.01938	UP	ROR1
ACOT1	0.772398	8.76189	5.22724	0.000443857	0.00449575	-0.484517	UP	ACOT1
HEATR4	0.772398	8.76189	5.22724	0.000443857	0.00449575	-0.484517	UP	HEATR4
ARHGAP10	0.772296	8.74221	7.06292	4.29667e-05	0.000732616	2.0077	UP	ARHGAP10
FPR1	0.771822	7.81208	8.8782	6.27389e-06	0.000176361	4.06517	UP	FPR1
GSTA4	0.771772	9.14112	6.78707	5.9374e-05	0.000933165	1.66173	UP	GSTA4
ADAMTS2	0.765223	8.23496	6.26834	0.000111858	0.0015053	0.984658	UP	ADAMTS2
TNPO1	0.765169	10.3253	6.60336	7.40197e-05	0.00111131	1.42596	UP	TNPO1
PLCD1	0.762952	8.68871	6.96221	4.83016e-05	0.000801932	1.88249	UP	PLCD1
UNC93B1	0.761307	8.74746	13.1131	1.94956e-07	1.43839e-05	7.74457	UP	UNC93B1
ECHDC2	0.760229	10.1547	9.4454	3.66484e-06	0.000121514	4.63886	UP	ECHDC2
EPB41L4A-AS1	0.759587	10.7198	7.59074	2.37093e-05	0.000466724	2.64381	UP	EPB41L4A-AS1
EPB41L4A	0.759587	10.7198	7.59074	2.37093e-05	0.000466724	2.64381	UP	EPB41L4A
FTH1P2	0.757424	10.7033	5.26542	0.000420862	0.00430082	-0.427969	UP	FTH1P2
C1R	0.757098	8.87825	3.35153	0.0077931	0.0431348	-3.49185	UP	C1R
SCRN1	0.756924	10.0734	14.3216	8.69837e-08	8.36562e-06	8.58749	UP	SCRN1
C1orf54	0.75687	10.602	3.64443	0.00483366	0.0295342	-2.99797	UP	C1orf54
AC072022.1	0.756582	10.1572	9.22114	4.51821e-06	0.000139396	4.41559	UP	AC072022.1
BCL6	0.756582	10.1572	9.22114	4.51821e-06	0.000139396	4.41559	UP	BCL6
PARM1	0.756064	7.2803	10.211	1.84754e-06	7.29474e-05	5.36825	UP	PARM1
ALDH3B1	0.755549	9.46896	9.27019	4.3145e-06	0.000135234	4.46481	UP	ALDH3B1
AC004923.4	0.755549	9.46896	9.27019	4.3145e-06	0.000135234	4.46481	UP	AC004923.4
C19orf12	0.754619	9.98135	4.98367	0.000626316	0.00590888	-0.850133	UP	C19orf12
YPEL3	0.753143	8.96574	6.97985	4.73175e-05	0.000790259	1.90451	UP	YPEL3
DM1-AS	0.752579	7.44713	10.009	2.20403e-06	8.3203e-05	5.18055	UP	DM1-AS
DMPK	0.752579	7.44713	10.009	2.20403e-06	8.3203e-05	5.18055	UP	DMPK
SLC16A5	0.752086	8.88868	6.94506	4.928e-05	0.000812574	1.86104	UP	SLC16A5
SSH2	0.75128	8.38845	10.4581	1.49488e-06	6.24265e-05	5.59339	UP	SSH2
ZFP90	0.751224	9.92127	5.75724	0.000216005	0.00250705	0.282241	UP	ZFP90
MEIS1	0.750776	8.46136	4.54697	0.00118636	0.00978385	-1.52614	UP	MEIS1
EBPL	0.747854	10.6582	6.35217	0.000100743	0.00139599	1.09648	UP	EBPL
AC093536.1	0.747854	10.6582	6.35217	0.000100743	0.00139599	1.09648	UP	AC093536.1
AC012322.1	0.747854	10.6582	6.35217	0.000100743	0.00139599	1.09648	UP	AC012322.1
SH3RF3	0.746695	8.15999	11.6186	5.83584e-07	3.21848e-05	6.59026	UP	SH3RF3
CTDSPL	0.746421	9.80137	12.2399	3.6466e-07	2.2912e-05	7.08646	UP	CTDSPL
NRL	0.745785	9.82228	10.7065	1.21335e-06	5.40313e-05	5.81497	UP	NRL
PCK2	0.745785	9.82228	10.7065	1.21335e-06	5.40313e-05	5.81497	UP	PCK2
ACSL1	0.745693	8.21683	7.96621	1.58198e-05	0.000344159	3.07664	UP	ACSL1
DIXDC1	0.745006	9.01292	11.5933	5.95147e-07	3.27569e-05	6.56952	UP	DIXDC1
SMOC2	0.743722	7.22388	7.95829	1.5953e-05	0.000346236	3.06767	UP	SMOC2
IL11RA	0.743597	10.5185	5.88679	0.000182215	0.00218881	0.463683	UP	IL11RA
SBSPON	0.743176	7.59509	15.4249	4.3895e-08	5.25213e-06	9.29632	UP	SBSPON
AL163636.1	0.742234	10.3955	13.487	1.5082e-07	1.21008e-05	8.01336	UP	AL163636.1
RNASE4	0.742234	10.3955	13.487	1.5082e-07	1.21008e-05	8.01336	UP	RNASE4
AL163636.2	0.742234	10.3955	13.487	1.5082e-07	1.21008e-05	8.01336	UP	AL163636.2
RPL12P38	0.74063	11.8359	4.32244	0.00166525	0.0127512	-1.88353	UP	RPL12P38
IFI6	0.739736	8.48074	5.9319	0.000171828	0.00209327	0.526312	UP	IFI6
KAZALD1	0.739504	8.92157	9.01563	5.49384e-06	0.000160159	4.20693	UP	KAZALD1
DCUN1D4	0.739498	9.62875	6.79935	5.85142e-05	0.000921758	1.67733	UP	DCUN1D4
NR1H3	0.739346	7.8756	8.05922	1.43432e-05	0.000319615	3.18144	UP	NR1H3
SNAI2	0.739265	11.7099	6.95526	4.86952e-05	0.000806155	1.87381	UP	SNAI2
LPAR1	0.739213	11.5723	8.78555	6.86776e-06	0.000188435	3.96858	UP	LPAR1
GAS6-AS1	0.738878	13.833	4.09232	0.00237463	0.0168688	-2.25627	UP	GAS6-AS1
GAS6	0.738878	13.833	4.09232	0.00237463	0.0168688	-2.25627	UP	GAS6
AC026786.1	0.737609	7.71389	10.7804	1.14125e-06	5.21778e-05	5.87998	UP	AC026786.1
CZIB	0.737233	10.3871	7.79347	1.90217e-05	0.000397175	2.87948	UP	CZIB
COLGALT2	0.736513	7.70623	11.0624	9.06287e-07	4.44581e-05	6.12442	UP	COLGALT2
HSPB3	0.735709	7.32932	9.41349	3.77469e-06	0.000123666	4.60737	UP	HSPB3
CYP2U1	0.735052	8.43691	6.85188	5.49851e-05	0.00087772	1.74387	UP	CYP2U1
AC096564.1	0.735052	8.43691	6.85188	5.49851e-05	0.00087772	1.74387	UP	AC096564.1
VPS51	0.734786	10.2573	5.86318	0.000187921	0.00224267	0.430786	UP	VPS51
MMD	0.734702	9.4598	9.21402	4.54864e-06	0.000140021	4.40843	UP	MMD
TFB1M	0.734277	9.15752	6.97922	4.73523e-05	0.000790259	1.90372	UP	TFB1M
TIAM2	0.734277	9.15752	6.97922	4.73523e-05	0.000790259	1.90372	UP	TIAM2
ADH5	0.733591	8.02876	7.84272	1.80424e-05	0.000382237	2.93602	UP	ADH5
TBC1D16	0.733364	8.49236	9.30056	4.19341e-06	0.000131889	4.49517	UP	TBC1D16
DECR2	0.732545	9.63969	8.03327	1.47395e-05	0.000325546	3.15229	UP	DECR2
NINJ2	0.732383	9.15655	7.17566	3.77431e-05	0.000660548	2.14637	UP	NINJ2
AC104452.1	0.731404	9.10953	7.44415	2.78795e-05	0.000523817	2.47046	UP	AC104452.1
IDNK	0.730807	8.4168	8.2668	1.15615e-05	0.000274286	3.41198	UP	IDNK
SFRP1	0.730487	8.47757	7.27283	3.37927e-05	0.000606242	2.26466	UP	SFRP1
EPHB6	0.72645	7.24987	12.4366	3.15596e-07	2.05324e-05	7.23861	UP	EPHB6
ECH1	0.726396	10.9218	6.87226	5.36783e-05	0.000862362	1.76959	UP	ECH1
C1S	0.726352	10.4505	4.33407	0.00163597	0.0125654	-1.86486	UP	C1S
GPX1	0.724722	12.5939	7.51622	2.57374e-05	0.000492554	2.556	UP	GPX1
LINC01203	0.724722	12.5939	7.51622	2.57374e-05	0.000492554	2.556	UP	LINC01203
STK19	0.722791	9.29732	9.04221	5.3556e-06	0.00015797	4.23414	UP	STK19
ANKRD33	0.722428	8.73692	3.53056	0.0058136	0.0340695	-3.18933	UP	ANKRD33
AC068633.1	0.721012	9.15324	8.93873	5.91633e-06	0.000168026	4.12783	UP	AC068633.1
SLC25A23	0.721012	9.15324	8.93873	5.91633e-06	0.000168026	4.12783	UP	SLC25A23
DGCR6	0.720974	10.5849	6.41346	9.33753e-05	0.00131982	1.17764	UP	DGCR6
AC007326.4	0.720974	10.5849	6.41346	9.33753e-05	0.00131982	1.17764	UP	AC007326.4
SLC40A1	0.718908	7.4288	8.14317	1.31388e-05	0.000300566	3.27522	UP	SLC40A1
SELENOM	0.71875	10.9539	8.69054	7.54111e-06	0.000200755	3.86867	UP	SELENOM
CYB561A3	0.715814	9.76292	5.80874	0.000201825	0.00236955	0.354653	UP	CYB561A3
TKFC	0.715814	9.76292	5.80874	0.000201825	0.00236955	0.354653	UP	TKFC
SLPI	0.715575	7.22097	3.53732	0.00574998	0.033747	-3.17794	UP	SLPI
DCXR	0.71553	9.34731	6.79063	5.91236e-05	0.000929761	1.66625	UP	DCXR
SH3BGRL	0.715444	11.093	4.71494	0.0009249	0.00805483	-1.26306	UP	SH3BGRL
PAPSS1	0.714525	11.5347	7.9673	1.58016e-05	0.000344036	3.07786	UP	PAPSS1
BVES	0.713534	8.79981	9.05571	5.28679e-06	0.000156443	4.24794	UP	BVES
PIK3IP1	0.712713	8.06929	8.5453	8.71416e-06	0.000221639	3.71419	UP	PIK3IP1
CEP295	0.712315	7.75819	4.53426	0.00120912	0.00992691	-1.54619	UP	CEP295
C1orf122	0.710994	10.0324	7.40541	2.91105e-05	0.000540203	2.42423	UP	C1orf122
ARHGAP23	0.710174	11.2225	8.00762	1.51429e-05	0.000332324	3.12341	UP	ARHGAP23
LMBRD1	0.709983	10.4022	9.33594	4.05699e-06	0.000128924	4.53045	UP	LMBRD1
PTGER2	0.708725	8.50863	7.51507	2.577e-05	0.000492836	2.55464	UP	PTGER2
DEPTOR	0.708182	9.65849	6.06594	0.000144558	0.00182904	0.710765	UP	DEPTOR
SPSB2	0.708037	8.76956	6.2508	0.000114347	0.00152478	0.961143	UP	SPSB2
RPL13P5	0.708037	8.76956	6.2508	0.000114347	0.00152478	0.961143	UP	RPL13P5
LRRC23	0.708037	8.76956	6.2508	0.000114347	0.00152478	0.961143	UP	LRRC23
EMP1	0.706476	12.4424	7.32358	3.19099e-05	0.000579262	2.32599	UP	EMP1
OSER1	0.705818	10.2171	5.80338	0.000203253	0.00238529	0.347133	UP	OSER1
KIAA0513	0.705484	8.29326	6.46801	8.73073e-05	0.00125664	1.24946	UP	KIAA0513
RFTN2	0.705203	8.70091	9.39553	3.83812e-06	0.000124558	4.5896	UP	RFTN2
RAB9A	0.70454	10.5866	12.0076	4.33655e-07	2.55978e-05	6.90379	UP	RAB9A
MICAL1	0.703801	9.07782	5.18486	0.000470973	0.00471145	-0.547529	UP	MICAL1
STAT3	0.703796	10.084	4.46726	0.00133703	0.0107195	-1.65228	UP	STAT3
AP001922.5	0.702879	7.29666	4.5219	0.0012317	0.0100553	-1.56572	UP	AP001922.5
MAP6	0.702879	7.29666	4.5219	0.0012317	0.0100553	-1.56572	UP	MAP6
AC008014.1	0.702788	7.34478	5.92043	0.000174407	0.0021116	0.510414	UP	AC008014.1
SLC38A4	0.702788	7.34478	5.92043	0.000174407	0.0021116	0.510414	UP	SLC38A4
FMO4	0.70137	7.62913	5.06278	0.000559518	0.0054199	-0.730472	UP	FMO4
LINC00968	0.700297	8.0475	8.82775	6.58998e-06	0.000183373	4.01268	UP	LINC00968
AC012349.1	0.700297	8.0475	8.82775	6.58998e-06	0.000183373	4.01268	UP	AC012349.1
ZBTB47	0.700102	7.73393	7.88335	1.72757e-05	0.000367694	2.98247	UP	ZBTB47
AC006059.5	0.700102	7.73393	7.88335	1.72757e-05	0.000367694	2.98247	UP	AC006059.5
NT5DC3	0.699798	9.49332	6.13559	0.000132266	0.0017041	0.805653	UP	NT5DC3
CHST7	0.699581	9.42549	11.1225	8.63404e-07	4.26579e-05	6.17577	UP	CHST7
METTL7A	0.699434	7.81842	4.98836	0.000622126	0.00587136	-0.843013	UP	METTL7A
NPEPL1	0.699058	8.74303	5.83724	0.000194414	0.00230687	0.394555	UP	NPEPL1
AL590714.1	0.698611	10.5462	4.6223	0.0010605	0.00899379	-1.40769	UP	AL590714.1
UFC1	0.698611	10.5462	4.6223	0.0010605	0.00899379	-1.40769	UP	UFC1
AXIN2	0.698224	8.01397	6.43216	9.12455e-05	0.00129504	1.2023	UP	AXIN2
AC096772.1	0.697784	9.12936	4.80419	0.000811643	0.0072333	-1.12482	UP	AC096772.1
CCNYL1	0.697784	9.12936	4.80419	0.000811643	0.0072333	-1.12482	UP	CCNYL1
MORF4L2	0.697471	12.5902	6.70609	6.5401e-05	0.00100888	1.55834	UP	MORF4L2
ASB5	0.697326	7.23336	8.81789	6.65371e-06	0.000184318	4.0024	UP	ASB5
C12orf60	0.695997	10.3249	3.50005	0.00610988	0.0354509	-3.24076	UP	C12orf60
SIDT2	0.694075	11.0059	5.19865	0.000461959	0.00463475	-0.526996	UP	SIDT2
ELF1	0.693539	9.70622	8.19558	1.24432e-05	0.000289956	3.33339	UP	ELF1
AC027128.1	0.692944	7.6342	5.85497	0.000189949	0.00226098	0.419337	UP	AC027128.1
SLC6A11	0.692944	7.6342	5.85497	0.000189949	0.00226098	0.419337	UP	SLC6A11
HSPA1A	0.692476	10.3993	6.51472	8.24509e-05	0.00120246	1.31064	UP	HSPA1A
UBAC2	0.691537	9.18278	5.87142	0.000185909	0.00222155	0.442271	UP	UBAC2
RAB11FIP3	0.691474	10.1692	5.63095	0.000255535	0.00284661	0.103105	UP	RAB11FIP3
TNFAIP8L3	0.691346	7.88369	13.6787	1.32551e-07	1.10206e-05	8.14832	UP	TNFAIP8L3
MIR4713HG	0.691346	7.88369	13.6787	1.32551e-07	1.10206e-05	8.14832	UP	MIR4713HG
TCTA	0.691225	9.21375	9.40596	3.80115e-06	0.000123792	4.59992	UP	TCTA
WASHC1	0.689968	10.1154	3.70266	0.00440081	0.0274253	-2.90049	UP	WASHC1
PLAC9P1	0.689543	7.4963	10.9199	1.01757e-06	4.81162e-05	6.00164	UP	PLAC9P1
LINC01856	0.689543	7.4963	10.9199	1.01757e-06	4.81162e-05	6.00164	UP	LINC01856
HIST1H1C	0.689459	9.0306	6.71733	6.45262e-05	0.000998741	1.57273	UP	HIST1H1C
FCGRT	0.689274	9.53876	7.43109	2.82881e-05	0.000529944	2.45489	UP	FCGRT
SOD3	0.688014	7.37579	6.13135	0.000132982	0.00170889	0.799887	UP	SOD3
NID2	0.687758	7.72482	6.43037	9.14472e-05	0.00129723	1.19994	UP	NID2
WBP1L	0.687121	9.05772	6.02486	0.000152381	0.00190269	0.654501	UP	WBP1L
SMARCD2	0.686867	8.11679	8.11275	1.3562e-05	0.000307183	3.24132	UP	SMARCD2
DHCR24	0.686508	8.23181	4.93644	0.000670226	0.00623129	-0.921987	UP	DHCR24
NBEAL1	0.685415	12.726	5.07607	0.000549068	0.0053488	-0.710461	UP	NBEAL1
RPL12P8	0.685415	12.726	5.07607	0.000549068	0.0053488	-0.710461	UP	RPL12P8
RPL12P35	0.685415	12.726	5.07607	0.000549068	0.0053488	-0.710461	UP	RPL12P35
DUSP22	0.685216	9.7611	7.68241	2.145e-05	0.000434047	2.75095	UP	DUSP22
OTOGL	0.684979	7.29215	6.16442	0.000127515	0.00165373	0.844721	UP	OTOGL
C5AR2	0.683076	7.47374	7.44421	2.78777e-05	0.000523817	2.47053	UP	C5AR2
CORO6	0.681696	7.40024	11.4001	6.92205e-07	3.64933e-05	6.40975	UP	CORO6
DNAL4	0.680089	9.49523	7.10625	4.08714e-05	0.000706076	2.06118	UP	DNAL4
EIF3H	0.680051	11.2381	6.10168	0.000138103	0.00175954	0.759537	UP	EIF3H
INTS6-AS1	0.679568	9.77541	4.35303	0.0015894	0.0122556	-1.83446	UP	INTS6-AS1
MKNK2	0.679523	9.53759	8.43869	9.70186e-06	0.000239672	3.59944	UP	MKNK2
AL132780.2	0.679191	8.34027	10.3474	1.64284e-06	6.67813e-05	5.4931	UP	AL132780.2
C14orf93	0.679191	8.34027	10.3474	1.64284e-06	6.67813e-05	5.4931	UP	C14orf93
AC008035.1	0.67909	7.4298	8.75367	7.08607e-06	0.000191938	3.93516	UP	AC008035.1
ERCC2	0.678566	8.60441	5.42074	0.000339677	0.0035912	-0.20001	UP	ERCC2
CCDC92	0.678423	10.8411	5.98077	0.000161289	0.00199581	0.593858	UP	CCDC92
CYB5R2	0.67804	7.95297	13.6029	1.39466e-07	1.14229e-05	8.09519	UP	CYB5R2
ARHGEF6	0.676835	9.72756	7.57226	2.41955e-05	0.000471239	2.62209	UP	ARHGEF6
TMEM59L	0.676674	7.67208	5.73712	0.000221836	0.00255864	0.253843	UP	TMEM59L
NPSR1	0.676463	7.95946	8.10903	1.36147e-05	0.000307365	3.23718	UP	NPSR1
NPSR1-AS1	0.676463	7.95946	8.10903	1.36147e-05	0.000307365	3.23718	UP	NPSR1-AS1
INTU	0.675179	8.0002	12.1013	4.04215e-07	2.42353e-05	6.97793	UP	INTU
PIR	0.674448	9.0727	13.6983	1.30832e-07	1.10206e-05	8.16196	UP	PIR
UBR3	0.673264	9.15812	5.33698	0.000381126	0.003952	-0.32251	UP	UBR3
MMP7	0.673071	7.26669	17.8875	1.10948e-08	2.10572e-06	10.703	UP	MMP7
PRUNE2	0.672078	10.3	11.3611	7.13806e-07	3.70211e-05	6.37724	UP	PRUNE2
GCNT1	0.672078	10.3	11.3611	7.13806e-07	3.70211e-05	6.37724	UP	GCNT1
AL137247.2	0.671511	9.33581	5.77169	0.000211922	0.00247227	0.302592	UP	AL137247.2
N4BP2L2	0.671511	9.33581	5.77169	0.000211922	0.00247227	0.302592	UP	N4BP2L2
CARS	0.671476	9.91185	7.11922	4.02663e-05	0.000698693	2.07714	UP	CARS
AC116317.1	0.668743	9.5578	5.67526	0.000240844	0.00271751	0.166208	UP	AC116317.1
WFS1	0.668743	9.5578	5.67526	0.000240844	0.00271751	0.166208	UP	WFS1
AC006441.3	0.668647	13.8382	7.64388	2.23698e-05	0.000448374	2.70603	UP	AC006441.3
LASP1	0.668647	13.8382	7.64388	2.23698e-05	0.000448374	2.70603	UP	LASP1
ARL2-SNX15	0.668637	11.1377	4.68659	0.000964318	0.00832958	-1.3072	UP	ARL2-SNX15
PRICKLE1	0.668465	8.03382	20.0413	3.83154e-09	9.24947e-07	11.7695	UP	PRICKLE1
SAV1	0.668309	9.33336	6.54766	7.92015e-05	0.00117121	1.35362	UP	SAV1
ATL1	0.668309	9.33336	6.54766	7.92015e-05	0.00117121	1.35362	UP	ATL1
LINC02381	0.668115	9.19617	6.61897	7.26343e-05	0.0010917	1.44616	UP	LINC02381
CLASP1	0.667507	9.22242	8.6185	8.0998e-06	0.000210289	3.79231	UP	CLASP1
SETMAR	0.666862	9.14779	6.53099	8.08286e-05	0.00118889	1.33188	UP	SETMAR
GBP1	0.666188	9.07215	6.17794	0.00012535	0.00162795	0.863014	UP	GBP1
LRRFIP2	0.664857	9.74539	4.56321	0.00115794	0.009607	-1.50053	UP	LRRFIP2
ATP6V1G2	0.664799	8.36063	7.69302	2.12041e-05	0.000429387	2.76328	UP	ATP6V1G2
TMEM98	0.66386	11.6	6.89024	5.25536e-05	0.000847758	1.79224	UP	TMEM98
SLC27A1	0.663662	8.16897	4.06296	0.0024859	0.0174922	-2.30426	UP	SLC27A1
AC010618.3	0.663662	8.16897	4.06296	0.0024859	0.0174922	-2.30426	UP	AC010618.3
AAMDC	0.662523	10.1154	4.84772	0.000761865	0.0068833	-1.05779	UP	AAMDC
MGMT	0.661992	9.94545	8.62338	8.06058e-06	0.000209566	3.7975	UP	MGMT
BEST1	0.661522	11.5846	9.80483	2.64239e-06	9.4933e-05	4.98743	UP	BEST1
FTH1	0.661522	11.5846	9.80483	2.64239e-06	9.4933e-05	4.98743	UP	FTH1
SORBS3	0.660694	9.66023	4.66199	0.00099997	0.00857295	-1.34558	UP	SORBS3
CAPS	0.659855	7.93771	6.62347	7.22402e-05	0.00108696	1.45198	UP	CAPS
SARS	0.65941	9.75708	5.81667	0.000199733	0.00234922	0.365764	UP	SARS
HSD11B1	0.659135	7.58676	7.36936	3.03095e-05	0.000557566	2.38105	UP	HSD11B1
NENF	0.65817	11.1943	6.00115	0.000157104	0.0019528	0.621919	UP	NENF
UBE2F	0.657964	10.9542	6.93973	4.9588e-05	0.000815503	1.85437	UP	UBE2F
UBE2F-SCLY	0.657964	10.9542	6.93973	4.9588e-05	0.000815503	1.85437	UP	UBE2F-SCLY
C20orf194	0.657964	10.9542	6.93973	4.9588e-05	0.000815503	1.85437	UP	C20orf194
SOX13	0.657234	7.81908	14.7747	6.53135e-08	6.73194e-06	8.88511	UP	SOX13
ISM1	0.656103	7.71793	4.53438	0.00120891	0.00992691	-1.54601	UP	ISM1
ELANE	0.655999	7.19533	4.54747	0.00118547	0.0097794	-1.52534	UP	ELANE
TSHZ1	0.655692	9.01874	11.5507	6.15164e-07	3.326e-05	6.53455	UP	TSHZ1
ZEB1	0.652148	8.08065	5.62267	0.000258383	0.00287512	0.0912945	UP	ZEB1
IVD	0.651282	8.50711	6.97019	4.78538e-05	0.000797373	1.89245	UP	IVD
RPL13AP6	0.651257	11.8697	4.26591	0.0018157	0.0136337	-1.97451	UP	RPL13AP6
SHOC2	0.651257	11.8697	4.26591	0.0018157	0.0136337	-1.97451	UP	SHOC2
MMP23B	0.650961	7.61214	10.6384	1.28428e-06	5.61897e-05	5.75466	UP	MMP23B
PRRG1	0.650174	8.87165	6.27874	0.00011041	0.00149328	0.998575	UP	PRRG1
DDIT3	0.649848	8.74478	4.4406	0.00139186	0.0110609	-1.69465	UP	DDIT3
UGP2	0.649247	11.6836	7.2482	3.47493e-05	0.000619365	2.23479	UP	UGP2
PPP1R2	0.649094	9.4307	7.23796	3.51559e-05	0.000624994	2.22234	UP	PPP1R2
KLF13	0.64891	9.894	5.43728	0.000332075	0.00351895	-0.175922	UP	KLF13
ALAD	0.648143	8.96049	7.65576	2.20817e-05	0.000444726	2.71989	UP	ALAD
FBXW4	0.64814	8.44183	6.62357	7.22318e-05	0.00108696	1.45211	UP	FBXW4
RTL10	0.647955	8.10595	5.92324	0.000173771	0.00210669	0.514311	UP	RTL10
GNB1L	0.647955	8.10595	5.92324	0.000173771	0.00210669	0.514311	UP	GNB1L
ADM2	0.647845	8.19007	6.5798	7.61653e-05	0.00113547	1.39541	UP	ADM2
RHOD	0.647098	10.2163	9.46138	3.61115e-06	0.000120168	4.65459	UP	RHOD
AC009879.3	0.646667	7.59547	7.07054	4.25897e-05	0.000727993	2.01712	UP	AC009879.3
ADHFE1	0.646667	7.59547	7.07054	4.25897e-05	0.000727993	2.01712	UP	ADHFE1
CYBA	0.646632	11.7808	8.48897	9.22162e-06	0.000232186	3.6537	UP	CYBA
TRAM1	0.646065	13.5121	5.38277	0.00035783	0.00375714	-0.25541	UP	TRAM1
AC040162.1	0.645927	10.8675	8.15842	1.29321e-05	0.000296824	3.29218	UP	AC040162.1
TP53INP2	0.645909	8.87534	10.8987	1.03541e-06	4.83778e-05	5.98321	UP	TP53INP2
CCN2	0.645874	14.2902	6.5082	8.31105e-05	0.00120888	1.30212	UP	CCN2
CDR2	0.645708	10.2521	8.85118	6.44102e-06	0.000180506	4.0371	UP	CDR2
PLEKHO2	0.644532	8.20924	7.2334	3.53386e-05	0.000627026	2.2168	UP	PLEKHO2
AC069368.1	0.644532	8.20924	7.2334	3.53386e-05	0.000627026	2.2168	UP	AC069368.1
ZADH2	0.644413	8.29386	9.62289	3.11426e-06	0.000108213	4.81239	UP	ZADH2
UST	0.64399	8.73843	10.1231	1.99422e-06	7.74061e-05	5.28699	UP	UST
2021-03-02	0.643988	8.25022	10.3602	1.62491e-06	6.62483e-05	5.50476	UP	2021-03-02
CD3EAP	0.643777	10.9464	5.51766	0.000297669	0.0032226	-0.0594725	UP	CD3EAP
RPL29P12	0.643355	11.2738	5.22572	0.0004448	0.00450033	-0.486771	UP	RPL29P12
NNT	0.643355	11.2738	5.22572	0.0004448	0.00450033	-0.486771	UP	NNT
CTDSP2	0.643081	10.7534	4.31146	0.00169341	0.0129164	-1.90117	UP	CTDSP2
LRRC1	0.642236	8.28171	8.68835	7.55748e-06	0.000200755	3.86635	UP	LRRC1
RXRA	0.642093	10.8305	4.69397	0.000953897	0.0082577	-1.29571	UP	RXRA
LINC02245	0.641885	7.93384	6.36443	9.92202e-05	0.00138606	1.11276	UP	LINC02245
SLC1A4	0.641885	7.93384	6.36443	9.92202e-05	0.00138606	1.11276	UP	SLC1A4
TMEM35B	0.641754	10.0332	6.24965	0.000114513	0.00152478	0.959595	UP	TMEM35B
AC114490.3	0.641754	10.0332	6.24965	0.000114513	0.00152478	0.959595	UP	AC114490.3
AC114490.2	0.641754	10.0332	6.24965	0.000114513	0.00152478	0.959595	UP	AC114490.2
AC007098.1	0.641622	11.0976	5.6989	0.000233377	0.00265111	0.199773	UP	AC007098.1
EHBP1	0.641622	11.0976	5.6989	0.000233377	0.00265111	0.199773	UP	EHBP1
MSRB3	0.638646	11.3609	6.64304	7.0553e-05	0.00107327	1.47725	UP	MSRB3
COMMD6	0.638602	12.3878	5.04795	0.000571436	0.00551786	-0.752841	UP	COMMD6
SNHG32	0.637663	12.6615	5.7977	0.00020478	0.00240015	0.339149	UP	SNHG32
AL671762.1	0.637663	12.6615	5.7977	0.00020478	0.00240015	0.339149	UP	AL671762.1
PLEKHA1	0.636499	9.50812	7.05451	4.33865e-05	0.000737644	1.99729	UP	PLEKHA1
TLN1	0.636073	10.2885	7.52215	2.55694e-05	0.000490362	2.563	UP	TLN1
PTGER4	0.635708	7.77087	9.34751	4.01347e-06	0.000127689	4.54195	UP	PTGER4
TTC33	0.635708	7.77087	9.34751	4.01347e-06	0.000127689	4.54195	UP	TTC33
WDR19	0.634377	9.08257	6.568	7.72655e-05	0.00114813	1.38008	UP	WDR19
TRIM38	0.633891	7.88763	8.20469	1.23265e-05	0.000287722	3.34347	UP	TRIM38
U91328.2	0.633891	7.88763	8.20469	1.23265e-05	0.000287722	3.34347	UP	U91328.2
TRIM22	0.633864	9.98059	7.10736	4.08195e-05	0.000706066	2.06254	UP	TRIM22
TRIM5	0.633864	9.98059	7.10736	4.08195e-05	0.000706066	2.06254	UP	TRIM5
TNFRSF19	0.632644	10.635	5.63567	0.000253925	0.0028349	0.109839	UP	TNFRSF19
HS1BP3	0.632026	8.13543	7.62543	2.28253e-05	0.000456174	2.68446	UP	HS1BP3
HNRNPH2	0.631833	7.93661	8.84076	6.50678e-06	0.000181978	4.02625	UP	HNRNPH2
NEO1	0.630626	9.14817	5.20341	0.000458894	0.00461072	-0.519923	UP	NEO1
MOCS1	0.630584	8.50521	4.83156	0.000779948	0.00701673	-1.08264	UP	MOCS1
DAAM2	0.630584	8.50521	4.83156	0.000779948	0.00701673	-1.08264	UP	DAAM2
GDPD5	0.630386	7.85918	7.97361	1.56965e-05	0.000342288	3.08501	UP	GDPD5
KCNB1	0.628782	7.17087	9.66201	3.0055e-06	0.000104698	4.85027	UP	KCNB1
AL035685.1	0.628782	7.17087	9.66201	3.0055e-06	0.000104698	4.85027	UP	AL035685.1
GBE1	0.62743	10.9504	10.9616	9.83494e-07	4.70673e-05	6.03776	UP	GBE1
HOXC8	0.62677	10.082	4.539	0.00120058	0.00988331	-1.53871	UP	HOXC8
AC115284.1	0.626536	8.15639	10.1746	1.90688e-06	7.47541e-05	5.33463	UP	AC115284.1
AL445363.3	0.626511	9.09161	4.63827	0.00103569	0.00880787	-1.38268	UP	AL445363.3
SNX6	0.626511	9.09161	4.63827	0.00103569	0.00880787	-1.38268	UP	SNX6
AARS	0.625985	11.6419	4.69648	0.000950373	0.00823757	-1.29179	UP	AARS
CD80	0.625905	8.2613	7.22055	3.58589e-05	0.000635	2.20116	UP	CD80
SWAP70	0.625614	9.88187	9.18999	4.65304e-06	0.000142485	4.38421	UP	SWAP70
EPS8	0.624143	9.30682	5.06736	0.000555892	0.00538857	-0.723572	UP	EPS8
ALCAM	0.623672	12.028	5.10118	0.000529882	0.0051876	-0.6727	UP	ALCAM
NFIA	0.623318	7.98898	7.26981	3.39082e-05	0.000607918	2.26101	UP	NFIA
MCCC1	0.622898	9.08062	7.73633	2.02314e-05	0.00041581	2.81352	UP	MCCC1
ANXA11	0.622076	9.49569	7.14141	3.92529e-05	0.000683263	2.10441	UP	ANXA11
ZNF358	0.621775	9.53117	4.94949	0.000657771	0.00615291	-0.902099	UP	ZNF358
RNF141	0.621426	7.9495	6.7625	6.11364e-05	0.000956038	1.63045	UP	RNF141
SLC27A3	0.62127	8.03463	4.42413	0.00142693	0.0112616	-1.72088	UP	SLC27A3
NLGN1	0.621142	8.05971	5.72583	0.000225178	0.00258528	0.237898	UP	NLGN1
TPM2	0.620961	14.7506	10.8995	1.03473e-06	4.83778e-05	5.98392	UP	TPM2
ELL2	0.62038	9.70344	9.68504	2.94343e-06	0.000103058	4.8725	UP	ELL2
UBE2H	0.620228	9.32222	8.39401	1.01516e-05	0.000247113	3.551	UP	UBE2H
WTIP	0.620223	8.38081	6.90953	5.13756e-05	0.000834134	1.81649	UP	WTIP
STK38L	0.619814	7.61694	6.58648	7.55507e-05	0.00113059	1.40407	UP	STK38L
CLTB	0.619389	11.2396	7.40074	2.92632e-05	0.000542304	2.41864	UP	CLTB
MUSK	0.617708	9.12181	8.40964	9.99169e-06	0.000245073	3.56798	UP	MUSK
SLC48A1	0.617156	8.38871	6.28263	0.000109873	0.00149072	1.00378	UP	SLC48A1
CXCL16	0.616377	8.278	8.22768	1.20371e-05	0.000282405	3.36887	UP	CXCL16
GSTM5	0.615346	8.07364	4.56411	0.00115638	0.0096019	-1.49911	UP	GSTM5
AL158847.1	0.615346	8.07364	4.56411	0.00115638	0.0096019	-1.49911	UP	AL158847.1
TRIM13	0.61427	9.05852	5.02218	0.000592788	0.00569209	-0.791768	UP	TRIM13
DLEU2	0.61427	9.05852	5.02218	0.000592788	0.00569209	-0.791768	UP	DLEU2
INSYN2A	0.613705	8.96417	4.89586	0.000710582	0.00653147	-0.983963	UP	INSYN2A
CMTM4	0.613542	8.90806	4.2911	0.00174695	0.0132295	-1.93392	UP	CMTM4
CHMP2A	0.613212	11.1588	5.69587	0.000234321	0.0026583	0.195473	UP	CHMP2A
TMEM189-UBE2V1	0.613062	9.66706	7.16346	3.82733e-05	0.000668326	2.13145	UP	TMEM189-UBE2V1
TMEM189	0.613062	9.66706	7.16346	3.82733e-05	0.000668326	2.13145	UP	TMEM189
SSR4P1	0.612892	7.52154	7.04435	4.39e-05	0.000744839	1.98471	UP	SSR4P1
SLC8B1	0.612817	8.21421	5.12752	0.000510536	0.00502861	-0.633206	UP	SLC8B1
RPL26	0.612272	13.1109	5.97151	0.000163232	0.00201124	0.581076	UP	RPL26
AC135178.3	0.612272	13.1109	5.97151	0.000163232	0.00201124	0.581076	UP	AC135178.3
TMEM43	0.611895	11.6201	6.03267	0.00015086	0.00188883	0.665213	UP	TMEM43
AC090004.1	0.611895	11.6201	6.03267	0.00015086	0.00188883	0.665213	UP	AC090004.1
CRIP2	0.611538	10.8987	9.81016	2.6298e-06	9.47278e-05	4.99252	UP	CRIP2
PINK1	0.610794	9.07812	6.37969	9.73605e-05	0.00136632	1.13298	UP	PINK1
PINK1-AS	0.610794	9.07812	6.37969	9.73605e-05	0.00136632	1.13298	UP	PINK1-AS
CHST3	0.610645	9.2927	4.93412	0.000672469	0.00624792	-0.925528	UP	CHST3
PPP1R21	0.609798	8.35002	8.56161	8.57302e-06	0.000219047	3.73164	UP	PPP1R21
SYNE1	0.609363	7.43033	10.5987	1.32769e-06	5.77221e-05	5.71936	UP	SYNE1
SBDS	0.609232	9.59262	6.11832	0.000135205	0.00173304	0.782189	UP	SBDS
TYW1	0.609232	9.59262	6.11832	0.000135205	0.00173304	0.782189	UP	TYW1
SBDSP1	0.609232	9.59262	6.11832	0.000135205	0.00173304	0.782189	UP	SBDSP1
PDK4	0.608361	7.47359	10.4371	1.52185e-06	6.31694e-05	5.57439	UP	PDK4
AC002451.1	0.608361	7.47359	10.4371	1.52185e-06	6.31694e-05	5.57439	UP	AC002451.1
CCDC68	0.607876	7.76886	8.52618	8.88288e-06	0.000225098	3.6937	UP	CCDC68
SESN1	0.607701	8.8753	5.75949	0.000215365	0.00250488	0.285406	UP	SESN1
UBE2E2	0.607111	9.55305	5.52402	0.000295116	0.00320178	-0.0503017	UP	UBE2E2
AL592146.1	0.606073	7.19535	8.17539	1.27063e-05	0.000293754	3.31102	UP	AL592146.1
ETNK2	0.606073	7.19535	8.17539	1.27063e-05	0.000293754	3.31102	UP	ETNK2
PHOSPHO2	0.605581	7.93821	11.6969	5.49324e-07	3.05402e-05	6.65419	UP	PHOSPHO2
KLHL23	0.605581	7.93821	11.6969	5.49324e-07	3.05402e-05	6.65419	UP	KLHL23
NXN	0.604959	9.30191	4.05513	0.00251648	0.0176712	-2.31707	UP	NXN
DENND10	0.604594	10.1297	4.91937	0.000686894	0.00636261	-0.948027	UP	DENND10
ACSS2	0.604525	9.7584	7.2833	3.33944e-05	0.000600271	2.27734	UP	ACSS2
SLC22A18	0.603996	8.26944	7.09917	4.12059e-05	0.000710073	2.05246	UP	SLC22A18
SERPINH1	0.603883	11.4225	4.35954	0.00157375	0.0121588	-1.82404	UP	SERPINH1
SAP18	0.603811	8.23401	8.68836	7.55744e-06	0.000200755	3.86636	UP	SAP18
VCL	0.60374	13.4225	7.31961	3.20531e-05	0.000581478	2.3212	UP	VCL
PLPBP	0.603189	10.1129	7.4856	2.66248e-05	0.000504972	2.51973	UP	PLPBP
EPB41L5	0.602859	7.83664	14.7996	6.43056e-08	6.66169e-06	8.90124	UP	EPB41L5
AC012363.1	0.602859	7.83664	14.7996	6.43056e-08	6.66169e-06	8.90124	UP	AC012363.1
SLC25A42	0.602407	8.7238	5.0485	0.000570988	0.00551548	-0.752009	UP	SLC25A42
KRT7	0.602073	9.84662	3.80938	0.00370948	0.0239411	-2.72258	UP	KRT7
CALN1	0.601876	9.23698	8.82185	6.62806e-06	0.000184247	4.00653	UP	CALN1
FKRP	0.601528	10.2448	7.75088	1.99155e-05	0.00041053	2.83035	UP	FKRP
SLC1A5	0.601528	10.2448	7.75088	1.99155e-05	0.00041053	2.83035	UP	SLC1A5
SLC7A7	0.601408	7.64899	10.5263	1.41112e-06	5.99292e-05	5.65464	UP	SLC7A7
RASSF7	0.599867	8.26432	9.98249	2.25621e-06	8.45924e-05	5.15565	UP	RASSF7
GPX7	0.598923	11.0271	7.40942	2.89805e-05	0.000538773	2.42902	UP	GPX7
AC015971.1	0.597988	9.9975	10.485	1.46123e-06	6.13006e-05	5.61758	UP	AC015971.1
RNF103	0.597988	9.9975	10.485	1.46123e-06	6.13006e-05	5.61758	UP	RNF103
RNF103-CHMP3	0.597988	9.9975	10.485	1.46123e-06	6.13006e-05	5.61758	UP	RNF103-CHMP3
AL159163.1	0.597408	9.57421	6.45984	8.81882e-05	0.00126272	1.23873	UP	AL159163.1
RNASET2	0.597408	9.57421	6.45984	8.81882e-05	0.00126272	1.23873	UP	RNASET2
CST3	0.597173	13.5757	5.00331	0.000608974	0.00579494	-0.820348	UP	CST3
BBS1	0.595885	8.67737	7.43352	2.82117e-05	0.000528874	2.45778	UP	BBS1
ZDHHC24	0.595885	8.67737	7.43352	2.82117e-05	0.000528874	2.45778	UP	ZDHHC24
UROS	0.595341	10.9499	5.91592	0.000175432	0.00212028	0.50416	UP	UROS
AC018512.1	0.595283	13.6387	5.75453	0.00021678	0.00251191	0.278423	UP	AC018512.1
SERF2	0.595283	13.6387	5.75453	0.00021678	0.00251191	0.278423	UP	SERF2
DDOST	0.595207	10.5587	4.0328	0.00260593	0.0181557	-2.35365	UP	DDOST
MAP3K8	0.594852	7.36962	4.73311	0.000900547	0.00786514	-1.23483	UP	MAP3K8
ALDH1L2	0.594359	8.85483	7.28915	3.31745e-05	0.000597488	2.28441	UP	ALDH1L2
C12orf45	0.594359	8.85483	7.28915	3.31745e-05	0.000597488	2.28441	UP	C12orf45
DLX5	0.594329	9.52727	4.38994	0.00150273	0.0117054	-1.77541	UP	DLX5
TRAPPC1	0.593647	10.213	7.19618	3.68689e-05	0.000649572	2.17144	UP	TRAPPC1
AC104581.2	0.593647	10.213	7.19618	3.68689e-05	0.000649572	2.17144	UP	AC104581.2
RANBP3L	0.592858	7.28843	7.03618	4.4318e-05	0.00074962	1.97457	UP	RANBP3L
AC067930.4	0.59069	8.32494	9.3789	3.89786e-06	0.000125755	4.57312	UP	AC067930.4
TASP1	0.590474	7.78567	7.24328	3.4944e-05	0.000621628	2.22881	UP	TASP1
ADPRM	0.590142	8.26999	6.85381	5.48595e-05	0.000876732	1.74631	UP	ADPRM
TMEM220	0.590142	8.26999	6.85381	5.48595e-05	0.000876732	1.74631	UP	TMEM220
NUB1	0.590093	9.6673	5.06866	0.000554865	0.00538243	-0.721608	UP	NUB1
WDR86	0.590093	9.6673	5.06866	0.000554865	0.00538243	-0.721608	UP	WDR86
ABTB1	0.589405	8.03728	5.98288	0.000160851	0.00199129	0.596758	UP	ABTB1
NDUFA13	0.588938	11.1163	4.4316	0.0014109	0.0111703	-1.70897	UP	NDUFA13
AC011448.1	0.588938	11.1163	4.4316	0.0014109	0.0111703	-1.70897	UP	AC011448.1
CAVIN1	0.588906	13.228	4.71785	0.000920952	0.00802298	-1.25853	UP	CAVIN1
EIF4E3	0.588218	8.20211	5.37413	0.000362109	0.00378076	-0.268059	UP	EIF4E3
AC097634.4	0.588218	8.20211	5.37413	0.000362109	0.00378076	-0.268059	UP	AC097634.4
PDLIM7	0.587898	9.85723	6.20989	0.00012039	0.00158069	0.906136	UP	PDLIM7
GRAMD1A	0.587418	8.54344	4.93746	0.000669246	0.00622639	-0.920436	UP	GRAMD1A
CEP162	0.586996	7.73856	5.35556	0.000371487	0.00386953	-0.295259	UP	CEP162
TCEAL9	0.586777	12.0901	6.36813	9.87665e-05	0.00138112	1.11766	UP	TCEAL9
NCAM2	0.586127	7.33069	6.79428	5.88675e-05	0.000926263	1.67089	UP	NCAM2
PYGL	0.585175	9.11512	10.7337	1.18625e-06	5.35488e-05	5.83894	UP	PYGL
PFDN5	0.581682	12.6919	5.14142	0.000500626	0.00493984	-0.612388	UP	PFDN5
FZD1	0.5806	8.5801	5.69207	0.00023551	0.00266827	0.190076	UP	FZD1
DCAF6	0.57932	10.9633	6.73491	6.31834e-05	0.000981823	1.59522	UP	DCAF6
TMEM130	0.579137	7.23903	13.7509	1.26321e-07	1.08298e-05	8.1986	UP	TMEM130
TSPAN9	0.578924	9.49273	4.88935	0.000717303	0.00657567	-0.993939	UP	TSPAN9
DPH5	0.578539	9.84977	6.32543	0.000104153	0.00143387	1.06091	UP	DPH5
RABAC1	0.577752	11.484	5.51793	0.00029756	0.0032226	-0.059085	UP	RABAC1
ALDH1B1	0.577544	8.23946	5.87506	0.000185026	0.00221773	0.44735	UP	ALDH1B1
AL451165.2	0.577502	8.16211	4.85618	0.000752577	0.00682921	-1.0448	UP	AL451165.2
PDK3	0.575265	7.52131	5.83011	0.00019624	0.0023248	0.384584	UP	PDK3
OLAH	0.574862	7.19984	10.9163	1.02059e-06	4.81759e-05	5.99851	UP	OLAH
CYP4X1	0.574127	7.16551	6.54185	7.97652e-05	0.00117891	1.34604	UP	CYP4X1
ISG15	0.573145	8.57176	5.82722	0.000196986	0.00232996	0.380534	UP	ISG15
CERNA2	0.572095	9.23307	3.54492	0.00567941	0.0334803	-3.16516	UP	CERNA2
ASNS	0.571952	11.4588	3.97888	0.00283605	0.0193908	-2.44222	UP	ASNS
AC079781.5	0.571952	11.4588	3.97888	0.00283605	0.0193908	-2.44222	UP	AC079781.5
CHMP3	0.571884	9.56702	5.23659	0.000438106	0.00444896	-0.470655	UP	CHMP3
SP110	0.571575	9.22106	5.30612	0.000397746	0.00410115	-0.367905	UP	SP110
TMEM42	0.570121	9.56171	8.12961	1.33256e-05	0.000303577	3.26013	UP	TMEM42
KIF15	0.570121	9.56171	8.12961	1.33256e-05	0.000303577	3.26013	UP	KIF15
ZNF277	0.569668	9.25259	3.82607	0.00361211	0.0234502	-2.69485	UP	ZNF277
AC004112.1	0.569668	9.25259	3.82607	0.00361211	0.0234502	-2.69485	UP	AC004112.1
TIGD2	0.569003	8.53064	5.02785	0.000588023	0.00566016	-0.783205	UP	TIGD2
RASL10B	0.56876	7.14307	5.59596	0.000267818	0.00295523	0.0530839	UP	RASL10B
AP000295.1	0.568309	10.9394	5.77088	0.000212149	0.00247283	0.301448	UP	AP000295.1
IL10RB	0.568309	10.9394	5.77088	0.000212149	0.00247283	0.301448	UP	IL10RB
CASTOR1	0.568027	7.85526	6.58073	7.60798e-05	0.00113481	1.39661	UP	CASTOR1
AC004997.1	0.568027	7.85526	6.58073	7.60798e-05	0.00113481	1.39661	UP	AC004997.1
AL049844.1	0.567986	10.5937	5.4756	0.00031517	0.00338171	-0.120304	UP	AL049844.1
PHACTR2	0.567986	10.5937	5.4756	0.00031517	0.00338171	-0.120304	UP	PHACTR2
GTF2H5	0.567575	11.7656	4.45578	0.00136035	0.010867	-1.67051	UP	GTF2H5
TP53BP2	0.567521	8.55583	7.01864	4.52288e-05	0.000762105	1.95281	UP	TP53BP2
DNAH11	0.566935	7.60972	7.59364	2.3634e-05	0.000466243	2.64721	UP	DNAH11
HIP1R	0.566935	7.60972	7.59364	2.3634e-05	0.000466243	2.64721	UP	HIP1R
HADH	0.56665	10.5565	4.72971	0.000905053	0.00790198	-1.24011	UP	HADH
RPS4X	0.566492	12.6289	5.16467	0.000484515	0.00481192	-0.577643	UP	RPS4X
PIN4	0.566492	12.6289	5.16467	0.000484515	0.00481192	-0.577643	UP	PIN4
SERINC3	0.565687	11.2271	5.38016	0.00035912	0.00376925	-0.25924	UP	SERINC3
PCNX4	0.565541	10.5527	11.9939	4.38132e-07	2.5654e-05	6.89295	UP	PCNX4
DHRS7	0.565541	10.5527	11.9939	4.38132e-07	2.5654e-05	6.89295	UP	DHRS7
PRKAB2	0.565425	8.38553	7.8222	1.84435e-05	0.000387751	2.9125	UP	PRKAB2
TLR4	0.564057	7.95811	7.44758	2.77734e-05	0.000523509	2.47454	UP	TLR4
AL160272.2	0.564057	7.95811	7.44758	2.77734e-05	0.000523509	2.47454	UP	AL160272.2
CDC14B	0.563535	8.82365	4.65094	0.00101645	0.00868988	-1.36286	UP	CDC14B
RAP1B	0.563479	8.72908	3.74519	0.00411036	0.0259475	-2.82947	UP	RAP1B
CHCHD7	0.562998	8.56928	6.54067	7.98794e-05	0.00117997	1.34451	UP	CHCHD7
DNAJC15	0.562883	9.92555	4.9631	0.000645045	0.00605444	-0.881382	UP	DNAJC15
FTH1P12	0.56285	12.8687	5.64971	0.0002492	0.00279576	0.129855	UP	FTH1P12
HVCN1	0.562325	9.51765	4.72277	0.000914321	0.00797026	-1.25089	UP	HVCN1
TCTN1	0.562325	9.51765	4.72277	0.000914321	0.00797026	-1.25089	UP	TCTN1
POTEM	0.562157	8.20384	4.57507	0.00113764	0.00949295	-1.48186	UP	POTEM
TRIM68	0.562026	8.88499	5.69941	0.000233222	0.00265111	0.200484	UP	TRIM68
FXYD6	0.561795	7.47856	10.6447	1.27752e-06	5.61245e-05	5.76027	UP	FXYD6
FXYD6-FXYD2	0.561795	7.47856	10.6447	1.27752e-06	5.61245e-05	5.76027	UP	FXYD6-FXYD2
AP000757.1	0.561795	7.47856	10.6447	1.27752e-06	5.61245e-05	5.76027	UP	AP000757.1
LRRC8B	0.561691	7.64504	4.157	0.00214762	0.0156022	-2.15088	UP	LRRC8B
LRRC8C-DT	0.561691	7.64504	4.157	0.00214762	0.0156022	-2.15088	UP	LRRC8C-DT
BCL2L13	0.561453	11.3135	11.3602	7.14324e-07	3.70211e-05	6.37647	UP	BCL2L13
TMEM155	0.560841	8.11549	8.6507	7.8447e-06	0.000206787	3.8265	UP	TMEM155
MAPK3	0.560698	10.4458	7.05433	4.33955e-05	0.000737644	1.99707	UP	MAPK3
GFOD1	0.560526	7.83664	13.3473	1.65882e-07	1.28233e-05	7.91375	UP	GFOD1
ZNF503	0.560321	9.93983	3.73047	0.00420853	0.0264185	-2.85403	UP	ZNF503
AC010997.3	0.560321	9.93983	3.73047	0.00420853	0.0264185	-2.85403	UP	AC010997.3
CHURC1	0.560299	8.94093	4.59692	0.00110124	0.00925658	-1.44751	UP	CHURC1
CHURC1-FNTB	0.560299	8.94093	4.59692	0.00110124	0.00925658	-1.44751	UP	CHURC1-FNTB
MPLKIP	0.559574	8.92214	7.99192	1.53958e-05	0.000337081	3.10569	UP	MPLKIP
ARHGEF35	0.559473	8.97051	4.88995	0.000716671	0.00657207	-0.993005	UP	ARHGEF35
AC004889.1	0.559473	8.97051	4.88995	0.000716671	0.00657207	-0.993005	UP	AC004889.1
AC074386.1	0.559473	8.97051	4.88995	0.000716671	0.00657207	-0.993005	UP	AC074386.1
TP53TG1	0.558556	8.17719	4.95991	0.000648005	0.00607808	-0.886237	UP	TP53TG1
TRNT1	0.558016	9.00132	5.00118	0.000610827	0.00579854	-0.823571	UP	TRNT1
CRBN	0.558016	9.00132	5.00118	0.000610827	0.00579854	-0.823571	UP	CRBN
RPL29	0.557591	12.5304	4.97001	0.000638693	0.00600301	-0.870887	UP	RPL29
IDH1	0.557134	10.754	6.73721	6.30098e-05	0.000979677	1.59817	UP	IDH1
ACSL5	0.556809	7.75278	5.9131	0.000176077	0.00212621	0.500244	UP	ACSL5
SLC2A8	0.556428	8.53938	6.89242	5.24191e-05	0.000846085	1.79498	UP	SLC2A8
RWDD4	0.555412	10.2485	4.42195	0.00143163	0.0112857	-1.72434	UP	RWDD4
PDGFRB	0.555039	12.4503	3.34931	0.00782158	0.0432803	-3.4956	UP	PDGFRB
STX12	0.554796	9.36701	4.02923	0.00262056	0.018245	-2.35952	UP	STX12
COG1	0.554791	10.0874	4.34439	0.00161045	0.0123971	-1.84831	UP	COG1
FAM104A	0.554791	10.0874	4.34439	0.00161045	0.0123971	-1.84831	UP	FAM104A
TRPM4	0.554098	8.3726	5.47415	0.000315793	0.00338684	-0.122406	UP	TRPM4
PARVA	0.553273	9.35062	7.94097	1.62486e-05	0.000350716	3.04803	UP	PARVA
FBXO17	0.552121	7.86502	7.95368	1.60311e-05	0.000347254	3.06244	UP	FBXO17
CTSF	0.551774	8.06647	4.5242	0.00122747	0.0100356	-1.56209	UP	CTSF
CEBPB	0.551716	12.4283	4.14037	0.00220371	0.0159176	-2.17793	UP	CEBPB
ADAMTSL4	0.551198	7.58005	4.1304	0.00223807	0.016094	-2.19416	UP	ADAMTSL4
ARID5B	0.550236	11.7844	4.01602	0.00267538	0.018517	-2.38119	UP	ARID5B
EVI5L	0.550109	9.25653	3.97118	0.00287063	0.0195749	-2.4549	UP	EVI5L
CLTCL1	0.549422	7.3592	6.77991	5.98819e-05	0.000940074	1.65262	UP	CLTCL1
SLC5A2	0.549023	10.2126	7.11206	4.05989e-05	0.000703135	2.06834	UP	SLC5A2
LGR6	0.548974	7.23359	8.12454	1.33963e-05	0.000304887	3.25447	UP	LGR6
GSTM2	0.548962	11.8592	6.93733	4.97276e-05	0.000816042	1.85137	UP	GSTM2
GSTM1	0.548962	11.8592	6.93733	4.97276e-05	0.000816042	1.85137	UP	GSTM1
PTH1R	0.548697	7.29215	3.46895	0.00642799	0.0369771	-3.29323	UP	PTH1R
UCHL1	0.548518	11.2481	7.62156	2.29221e-05	0.000457286	2.67993	UP	UCHL1
RPL13A	0.547249	11.5643	4.17775	0.00207974	0.0152098	-2.11716	UP	RPL13A
SKP2	0.547016	10.017	7.70346	2.09649e-05	0.000425797	2.77542	UP	SKP2
MYO16	0.546679	7.14185	11.2636	7.71177e-07	3.93744e-05	6.29541	UP	MYO16
GALT	0.546501	8.63366	8.10963	1.36063e-05	0.000307365	3.23784	UP	GALT
AL162231.3	0.546501	8.63366	8.10963	1.36063e-05	0.000307365	3.23784	UP	AL162231.3
PGLS	0.545117	10.8935	8.52143	8.92533e-06	0.000225966	3.6886	UP	PGLS
TMEM254	0.544295	8.62564	5.44057	0.000330589	0.00350725	-0.171146	UP	TMEM254
AL078459.1	0.54351	11.3731	3.68501	0.00452754	0.0280687	-2.93001	UP	AL078459.1
DDAH1	0.54351	11.3731	3.68501	0.00452754	0.0280687	-2.93001	UP	DDAH1
APCDD1	0.543376	7.19962	13.2419	1.78325e-07	1.34084e-05	7.83801	UP	APCDD1
AC009299.3	0.543312	9.80656	5.36425	0.000367067	0.00382929	-0.282527	UP	AC009299.3
TANK	0.543312	9.80656	5.36425	0.000367067	0.00382929	-0.282527	UP	TANK
WDR13	0.542701	9.70581	4.96096	0.000647027	0.00607098	-0.884636	UP	WDR13
TESK1	0.541963	9.37664	5.25975	0.000424194	0.00432203	-0.436352	UP	TESK1
CD72	0.541963	9.37664	5.25975	0.000424194	0.00432203	-0.436352	UP	CD72
RNPEP	0.54131	9.1714	3.45277	0.00660032	0.0377396	-3.32056	UP	RNPEP
ELF3-AS1	0.54131	9.1714	3.45277	0.00660032	0.0377396	-3.32056	UP	ELF3-AS1
KLF6	0.540915	11.5572	6.19301	0.000122984	0.00160556	0.883365	UP	KLF6
RAF1	0.539547	9.87397	6.0936	0.000139535	0.00177204	0.748525	UP	RAF1
EBF1	0.539052	9.83838	4.09542	0.00236317	0.0168181	-2.2512	UP	EBF1
AP005212.1	0.538937	8.75614	5.93588	0.000170941	0.00208531	0.531832	UP	AP005212.1
MYADM	0.538389	12.6156	4.82152	0.000791416	0.00708746	-1.0981	UP	MYADM
KCTD10	0.538189	9.15872	4.69945	0.000946224	0.00820936	-1.28716	UP	KCTD10
MYO1H	0.538189	9.15872	4.69945	0.000946224	0.00820936	-1.28716	UP	MYO1H
FAM13A-AS1	0.538156	8.14393	6.91847	5.08393e-05	0.00082885	1.82772	UP	FAM13A-AS1
FAM13A	0.538156	8.14393	6.91847	5.08393e-05	0.00082885	1.82772	UP	FAM13A
SGCE	0.537423	11.0555	5.74191	0.000220431	0.00254671	0.260617	UP	SGCE
PAPPA	0.536806	10.4368	4.07444	0.00244176	0.0172433	-2.28549	UP	PAPPA
ARF5	0.536672	10.6302	6.93892	4.96355e-05	0.000815503	1.85335	UP	ARF5
GCC1	0.536672	10.6302	6.93892	4.96355e-05	0.000815503	1.85335	UP	GCC1
CALML4	0.536361	9.40474	5.17712	0.000476119	0.00474739	-0.559075	UP	CALML4
AC107871.1	0.536361	9.40474	5.17712	0.000476119	0.00474739	-0.559075	UP	AC107871.1
PIAS1	0.536361	9.40474	5.17712	0.000476119	0.00474739	-0.559075	UP	PIAS1
ILK	0.536147	12.7294	6.26634	0.000112139	0.00150687	0.981979	UP	ILK
TAF10	0.536147	12.7294	6.26634	0.000112139	0.00150687	0.981979	UP	TAF10
CMTM8	0.535875	8.02653	3.99258	0.00277562	0.0190439	-2.41969	UP	CMTM8
SND1	0.535717	10.8217	4.2989	0.00172623	0.0131014	-1.92137	UP	SND1
SUMF1	0.535558	9.45788	5.72094	0.000226645	0.00259871	0.230979	UP	SUMF1
C5AR1	0.535494	7.18729	7.40777	2.90341e-05	0.000539149	2.42704	UP	C5AR1
ANKRD6	0.535477	8.04649	6.93202	5.00379e-05	0.000820646	1.84471	UP	ANKRD6
SLC2A9	0.534842	7.21751	7.91617	1.66823e-05	0.00035811	3.01985	UP	SLC2A9
PLSCR4	0.53434	9.26236	5.97274	0.000162972	0.00201054	0.582779	UP	PLSCR4
MAP2K3	0.533452	9.67399	5.45006	0.000326332	0.00348086	-0.157352	UP	MAP2K3
CTSO	0.53326	8.44599	3.7185	0.00429021	0.0268516	-2.87403	UP	CTSO
CORO1B	0.53248	10.0549	4.13262	0.00223035	0.0160429	-2.19054	UP	CORO1B
ADAM17	0.53211	7.86734	8.07374	1.41265e-05	0.000315872	3.19771	UP	ADAM17
PDE4DIP	0.531906	7.45499	6.2182	0.000119135	0.00156646	0.917327	UP	PDE4DIP
CALCOCO1	0.531263	7.91286	14.1648	9.62443e-08	8.82872e-06	8.48218	UP	CALCOCO1
NABP1	0.530992	10.7174	5.48664	0.000310473	0.00334281	-0.104317	UP	NABP1
IL17RC	0.530951	8.06892	7.58386	2.3889e-05	0.000468253	2.63573	UP	IL17RC
HIST2H2AA4	0.530708	8.94693	5.29026	0.000406583	0.00417818	-0.391271	UP	HIST2H2AA4
DECR1	0.530147	10.8534	7.88013	1.7335e-05	0.000368535	2.9788	UP	DECR1
ARMC8	0.529276	8.61467	9.25047	4.39516e-06	0.000136518	4.44505	UP	ARMC8
LAMTOR2	0.529252	10.4684	4.25681	0.00184122	0.0137729	-1.98919	UP	LAMTOR2
CMTM7	0.529173	10.3665	5.56008	0.000281075	0.00307318	0.00161612	UP	CMTM7
CMTM6	0.529173	10.3665	5.56008	0.000281075	0.00307318	0.00161612	UP	CMTM6
NUDT2	0.528557	9.58944	16.0369	3.06239e-08	4.13122e-06	9.66714	UP	NUDT2
DEGS1	0.527828	12.335	5.7753	0.000210914	0.00246294	0.307677	UP	DEGS1
GSTCD	0.527541	9.00752	5.96437	0.000164746	0.00202402	0.571225	UP	GSTCD
SSR4	0.527057	12.7698	7.9127	1.6744e-05	0.000358874	3.01591	UP	SSR4
ATP9A	0.526731	10.8416	6.76897	6.06673e-05	0.000950776	1.63868	UP	ATP9A
FLRT3	0.526361	7.83793	5.74543	0.000219408	0.00253702	0.265576	UP	FLRT3
MACROD2	0.526361	7.83793	5.74543	0.000219408	0.00253702	0.265576	UP	MACROD2
CU639417.1	0.526274	9.1293	3.93746	0.00302735	0.0203748	-2.51048	UP	CU639417.1
H2BFS	0.526274	9.1293	3.93746	0.00302735	0.0203748	-2.51048	UP	H2BFS
HSF2BP	0.526274	9.1293	3.93746	0.00302735	0.0203748	-2.51048	UP	HSF2BP
PCMTD1	0.525629	8.73132	3.67922	0.00456995	0.0282618	-2.9397	UP	PCMTD1
P4HTM	0.525567	8.59378	4.94496	0.000662064	0.00616766	-0.908996	UP	P4HTM
ZDHHC9	0.525263	10.3767	3.70436	0.00438879	0.0273687	-2.89765	UP	ZDHHC9
ABHD14A	0.52519	8.58181	6.31535	0.000105471	0.00144684	1.04748	UP	ABHD14A
ABHD14B	0.52519	8.58181	6.31535	0.000105471	0.00144684	1.04748	UP	ABHD14B
SAYSD1	0.525081	7.98047	5.12073	0.000515447	0.0050643	-0.643373	UP	SAYSD1
AL450992.1	0.524676	11.1642	3.40997	0.0070796	0.0399325	-3.3929	UP	AL450992.1
PEA15	0.524014	12.6574	5.42644	0.000337037	0.00356604	-0.191707	UP	PEA15
HOXA6	0.523983	7.48095	5.20577	0.000457378	0.00459716	-0.516405	UP	HOXA6
CECR7	0.523341	8.64478	8.18181	1.2622e-05	0.000292881	3.31814	UP	CECR7
FEZ2	0.522854	12.1677	4.3516	0.00159287	0.012279	-1.83676	UP	FEZ2
FNBP1	0.522299	10.081	4.90451	0.000701773	0.00646778	-0.970742	UP	FNBP1
SLMAP	0.521819	9.78236	4.55835	0.00116638	0.00967119	-1.5082	UP	SLMAP
DHRS4L1	0.521185	8.54983	7.06594	4.28171e-05	0.000730519	2.01143	UP	DHRS4L1
AL136419.1	0.521185	8.54983	7.06594	4.28171e-05	0.000730519	2.01143	UP	AL136419.1
PIEZO2	0.520942	7.51962	7.82971	1.82957e-05	0.000385855	2.92111	UP	PIEZO2
C16orf72	0.5203	9.51474	9.4172	3.76175e-06	0.000123536	4.61103	UP	C16orf72
LATS2	0.520212	8.48419	4.99161	0.000619238	0.00585214	-0.838078	UP	LATS2
SRSF5	0.51981	10.1201	4.75918	0.000866791	0.00763331	-1.19441	UP	SRSF5
TNFAIP8	0.519385	8.12162	4.45538	0.00136117	0.0108704	-1.67114	UP	TNFAIP8
DYNC1I1	0.518018	7.93051	6.59224	7.50247e-05	0.00112517	1.41154	UP	DYNC1I1
SMAD9	0.517672	7.61323	4.34332	0.00161307	0.0124103	-1.85002	UP	SMAD9
IFT52	0.517307	8.57858	4.57937	0.00113038	0.00944383	-1.4751	UP	IFT52
SYDE1	0.517102	9.55199	5.82687	0.000197075	0.00232996	0.380053	UP	SYDE1
ZRANB1	0.516591	8.58538	3.79655	0.00378621	0.0243393	-2.74392	UP	ZRANB1
CTBP2	0.516591	8.58538	3.79655	0.00378621	0.0243393	-2.74392	UP	CTBP2
CYP26B1	0.516518	7.27225	7.17536	3.77559e-05	0.000660548	2.14601	UP	CYP26B1
DOCK11	0.514888	8.72911	4.93496	0.000671656	0.00624247	-0.924246	UP	DOCK11
CYB5D2	0.514743	9.26546	9.69925	2.90584e-06	0.000102001	4.88619	UP	CYB5D2
ECPAS	0.512705	9.66015	5.01909	0.000595404	0.00571521	-0.79644	UP	ECPAS
SRPX	0.511812	10.8692	3.60697	0.00513543	0.0309795	-3.06081	UP	SRPX
AF241726.2	0.511812	10.8692	3.60697	0.00513543	0.0309795	-3.06081	UP	AF241726.2
OFD1	0.511811	7.85942	8.03745	1.46749e-05	0.000324379	3.15699	UP	OFD1
MKRN1	0.511318	11.138	5.00621	0.000606452	0.0057885	-0.815946	UP	MKRN1
CLN5	0.511202	8.86136	5.01252	0.000601019	0.00575506	-0.806399	UP	CLN5
FBXL3	0.511202	8.86136	5.01252	0.000601019	0.00575506	-0.806399	UP	FBXL3
ACOX2	0.510634	8.96619	6.4013	9.47894e-05	0.00133569	1.16158	UP	ACOX2
MPC1	0.510599	10.9753	5.18989	0.000467667	0.0046886	-0.540044	UP	MPC1
COX14	0.510517	9.1261	6.06315	0.000145075	0.00183056	0.706957	UP	COX14
AC074032.1	0.510517	9.1261	6.06315	0.000145075	0.00183056	0.706957	UP	AC074032.1
IMMP2L	0.510187	7.92759	9.24895	4.40146e-06	0.000136559	4.44352	UP	IMMP2L
PPM1L	0.510002	7.26249	3.95031	0.00296659	0.0200345	-2.48928	UP	PPM1L
PRMT2	0.509795	9.30847	6.1089	0.000136838	0.00174787	0.769366	UP	PRMT2
DENND6B	0.509489	7.75081	10.2041	1.85875e-06	7.32849e-05	5.36182	UP	DENND6B
CAVIN3	0.509267	12.1709	6.22126	0.000118677	0.00156253	0.92144	UP	CAVIN3
SLC25A3	0.509003	13.3518	6.62406	7.21887e-05	0.00108696	1.45275	UP	SLC25A3
SMYD2	0.50847	9.90107	7.04929	4.36497e-05	0.000741048	1.99082	UP	SMYD2
C17orf49	0.50829	10.486	4.97195	0.000636919	0.00598839	-0.867938	UP	C17orf49
MIR497HG	0.50829	10.486	4.97195	0.000636919	0.00598839	-0.867938	UP	MIR497HG
GMPR	0.507676	7.47355	6.19687	0.000122385	0.00159926	0.888575	UP	GMPR
IMPDH1	0.507236	9.91905	3.43238	0.00682429	0.0388052	-3.35501	UP	IMPDH1
ZNF32-AS1	0.505777	9.39349	8.07278	1.41408e-05	0.000315872	3.19663	UP	ZNF32-AS1
ZNF32-AS3	0.505777	9.39349	8.07278	1.41408e-05	0.000315872	3.19663	UP	ZNF32-AS3
ZNF32	0.505777	9.39349	8.07278	1.41408e-05	0.000315872	3.19663	UP	ZNF32
TLCD5	0.505543	9.26287	7.61548	2.30751e-05	0.000458502	2.67282	UP	TLCD5
FER	0.505394	8.33007	3.57972	0.00536729	0.0320825	-3.1066	UP	FER
MBNL1-AS1	0.504711	8.29015	6.38	9.73232e-05	0.00136632	1.13339	UP	MBNL1-AS1
TST	0.504191	10.9969	4.7944	0.000823311	0.00731832	-1.13993	UP	TST
MIR22HG	0.503626	9.29897	4.45158	0.001369	0.0109107	-1.67719	UP	MIR22HG
TTC39C	0.503602	8.40521	6.21591	0.00011948	0.00156949	0.914243	UP	TTC39C
PELI2	0.503556	7.42773	7.27963	3.35333e-05	0.000602165	2.2729	UP	PELI2
EPSTI1	0.503534	8.81726	7.10635	4.08666e-05	0.000706076	2.06131	UP	EPSTI1
APPBP2	0.503492	9.07009	10.5808	1.34784e-06	5.82303e-05	5.70337	UP	APPBP2
BMP2	0.503301	7.44074	6.45002	8.92604e-05	0.00127409	1.22581	UP	BMP2
PDE1C	0.503242	8.62802	6.60599	7.37841e-05	0.00110837	1.42937	UP	PDE1C
RBMS3	0.502525	8.50977	6.25891	0.00011319	0.00151581	0.972014	UP	RBMS3
RTN2	0.502462	8.20442	4.62027	0.0010637	0.0090124	-1.41088	UP	RTN2
PPM1N	0.502462	8.20442	4.62027	0.0010637	0.0090124	-1.41088	UP	PPM1N
MAP3K5	0.502333	7.91801	4.7929	0.000825113	0.0073296	-1.14225	UP	MAP3K5
ZNF33B	0.502216	8.13998	8.30511	1.11156e-05	0.000265771	3.45402	UP	ZNF33B
TAF1D	0.502023	8.27537	8.79066	6.8334e-06	0.000188055	3.97394	UP	TAF1D
C11orf54	0.502023	8.27537	8.79066	6.8334e-06	0.000188055	3.97394	UP	C11orf54
AP001273.2	0.502023	8.27537	8.79066	6.8334e-06	0.000188055	3.97394	UP	AP001273.2
MCU	0.501828	8.84848	8.07334	1.41325e-05	0.000315872	3.19726	UP	MCU
AC074085.2	0.501732	8.56654	5.73209	0.000223318	0.0025725	0.246743	UP	AC074085.2
ITCH	0.50144	10.8748	5.55537	0.000282867	0.0030886	-0.00515282	UP	ITCH
APBB3	0.50117	8.63294	3.64848	0.00480213	0.0293677	-2.99117	UP	APBB3
SESTD1	0.501145	9.97178	5.42702	0.00033677	0.00356458	-0.190864	UP	SESTD1
VAMP8	0.500478	9.19073	4.45917	0.00135342	0.0108211	-1.66513	UP	VAMP8
NSMCE2	0.500187	8.54644	5.11646	0.000518564	0.00509129	-0.649774	UP	NSMCE2
ACADS	0.500153	7.49967	6.68548	6.70386e-05	0.00102978	1.53189	UP	ACADS
MAPKAPK5-AS1	0.499865	9.22716	7.0065	4.58715e-05	0.000771412	1.93771	UP	MAPKAPK5-AS1
ALKBH7	0.499391	8.988	4.91437	0.000691861	0.0063957	-0.955665	UP	ALKBH7
MFSD3	0.498695	9.71083	6.13118	0.00013301	0.00170889	0.799662	UP	MFSD3
RPS6KA6	0.498393	7.69064	6.21874	0.000119055	0.00156615	0.918046	UP	RPS6KA6
NISCH	0.497809	9.76586	5.05115	0.000568836	0.00550241	-0.748001	UP	NISCH
C8orf34	0.497033	8.18011	6.90892	5.14122e-05	0.000834235	1.81573	UP	C8orf34
ZFAND2A	0.496847	9.1983	3.34787	0.00784022	0.043352	-3.49805	UP	ZFAND2A
MPPE1	0.496509	9.51562	7.52933	2.53672e-05	0.000488236	2.57149	UP	MPPE1
KRAS	0.496403	8.75409	6.35822	9.99892e-05	0.00139045	1.10451	UP	KRAS
WASH8P	0.496104	9.48403	3.35349	0.00776805	0.0430394	-3.48853	UP	WASH8P
WASH3P	0.496104	9.48403	3.35349	0.00776805	0.0430394	-3.48853	UP	WASH3P
WASH6P	0.496104	9.48403	3.35349	0.00776805	0.0430394	-3.48853	UP	WASH6P
OSBPL1A	0.494871	9.64649	4.92836	0.000678058	0.00628923	-0.934303	UP	OSBPL1A
GPRC5D-AS1	0.494543	10.7344	9.58563	3.22186e-06	0.000110971	4.77619	UP	GPRC5D-AS1
HEBP1	0.494543	10.7344	9.58563	3.22186e-06	0.000110971	4.77619	UP	HEBP1
SPSB1	0.494252	7.93259	8.57803	8.43344e-06	0.000217108	3.74918	UP	SPSB1
ACVR1B	0.493751	8.69106	5.4959	0.00030659	0.00330618	-0.0909177	UP	ACVR1B
BBX	0.493559	10.0725	4.73583	0.000896964	0.00784131	-1.23061	UP	BBX
BEX3	0.493414	12.9132	9.76377	2.74161e-06	9.76057e-05	4.94817	UP	BEX3
TCF25	0.493162	10.7613	4.13458	0.0022236	0.016015	-2.18735	UP	TCF25
AC092143.3	0.493162	10.7613	4.13458	0.0022236	0.016015	-2.18735	UP	AC092143.3
AC131025.3	0.492782	7.19142	4.94475	0.000662261	0.00616766	-0.909312	UP	AC131025.3
AFAP1L1	0.492782	7.19142	4.94475	0.000662261	0.00616766	-0.909312	UP	AFAP1L1
MAGED2	0.492362	8.48594	6.53517	8.04171e-05	0.00118346	1.33734	UP	MAGED2
SDC2	0.490388	8.24127	5.12615	0.000511521	0.00503542	-0.635254	UP	SDC2
NDN	0.48993	11.3932	4.11191	0.00230331	0.016477	-2.2243	UP	NDN
TM2D1	0.489701	10.4387	3.96776	0.00288613	0.0196308	-2.46053	UP	TM2D1
MCL1	0.489643	9.31051	3.56699	0.00547932	0.0325893	-3.12801	UP	MCL1
ESPNL	0.489548	7.90901	6.37812	9.75496e-05	0.00136828	1.1309	UP	ESPNL
RIMS1	0.488928	7.29385	9.42994	3.71763e-06	0.000122738	4.62361	UP	RIMS1
OST4	0.488908	11.6551	5.00378	0.000608562	0.00579302	-0.81963	UP	OST4
OXTR	0.48866	7.51601	5.47745	0.000314375	0.00337741	-0.117615	UP	OXTR
CAV3	0.48866	7.51601	5.47745	0.000314375	0.00337741	-0.117615	UP	CAV3
MPZL1	0.488232	9.81153	5.89233	0.000180904	0.00217819	0.47139	UP	MPZL1
ORC4	0.486619	7.84109	4.8846	0.000722242	0.00660117	-1.00121	UP	ORC4
ACVR2A	0.486619	7.84109	4.8846	0.000722242	0.00660117	-1.00121	UP	ACVR2A
TMEM45A	0.486361	9.26312	4.57272	0.00114164	0.00952343	-1.48556	UP	TMEM45A
CCNG2	0.486092	8.73974	4.88671	0.000720043	0.00658763	-0.997979	UP	CCNG2
CEP70	0.485204	7.77024	4.24157	0.00188485	0.0140458	-2.0138	UP	CEP70
HSD11B1-AS1	0.484515	7.30017	5.95599	0.000166543	0.00204337	0.559645	UP	HSD11B1-AS1
RNF10	0.484395	8.45261	8.00096	1.52496e-05	0.000334398	3.1159	UP	RNF10
AP000695.2	0.483521	7.97375	4.09262	0.0023735	0.0168688	-2.25577	UP	AP000695.2
AP000695.1	0.483521	7.97375	4.09262	0.0023735	0.0168688	-2.25577	UP	AP000695.1
CLDN14	0.483521	7.97375	4.09262	0.0023735	0.0168688	-2.25577	UP	CLDN14
NLRX1	0.483017	8.71935	6.10383	0.000137725	0.00175573	0.762468	UP	NLRX1
CEBPG	0.482487	9.11478	4.66972	0.000988628	0.00850752	-1.33352	UP	CEBPG
CCND3	0.482417	11.3919	5.27055	0.000417869	0.00427183	-0.420382	UP	CCND3
NME3	0.482128	10.1901	5.92633	0.000173076	0.00210289	0.518589	UP	NME3
ZNF25	0.481276	9.29211	3.84774	0.00348967	0.0228385	-2.65888	UP	ZNF25
LPP	0.48112	11.1993	3.51083	0.00600344	0.0350031	-3.22258	UP	LPP
SNHG29	0.480988	13.4774	3.85377	0.00345639	0.0226637	-2.64888	UP	SNHG29
LRRC75A	0.480988	13.4774	3.85377	0.00345639	0.0226637	-2.64888	UP	LRRC75A
ANXA6	0.480649	8.93294	3.68386	0.00453591	0.0280955	-2.93193	UP	ANXA6
FKBP9P1	0.48051	11.4149	4.5406	0.00119771	0.00986858	-1.53619	UP	FKBP9P1
MEIS3	0.480292	7.33128	8.79254	6.82087e-06	0.000188055	3.9759	UP	MEIS3
RIOK3	0.480156	10.2964	4.5488	0.00118312	0.0097794	-1.52324	UP	RIOK3
UBXN2A	0.479377	9.23846	6.20298	0.000121445	0.00159151	0.896813	UP	UBXN2A
MPC2	0.479145	11.2701	6.27597	0.000110794	0.0014948	0.99487	UP	MPC2
STAT6	0.47888	9.03027	4.82834	0.000783614	0.0070428	-1.08761	UP	STAT6
LPAR6	0.478744	8.05066	5.83428	0.000195168	0.0023131	0.390424	UP	LPAR6
SLC35F1	0.476824	12.4116	6.33013	0.000103545	0.00142621	1.06716	UP	SLC35F1
PISD	0.47591	8.61421	3.72448	0.00424922	0.0266254	-2.86404	UP	PISD
ARSD	0.473962	8.93117	8.46588	9.43882e-06	0.000235085	3.62882	UP	ARSD
CRK	0.473839	10.0531	5.42992	0.000335437	0.00355184	-0.186642	UP	CRK
ZNHIT1	0.472679	10.9354	5.85871	0.000189023	0.00225387	0.424548	UP	ZNHIT1
ID4	0.472438	7.14505	3.97111	0.00287096	0.0195749	-2.45502	UP	ID4
ARIH2	0.472374	9.32414	4.56614	0.00115289	0.00958535	-1.49592	UP	ARIH2
AC137630.1	0.472374	9.32414	4.56614	0.00115289	0.00958535	-1.49592	UP	AC137630.1
VEZT	0.472285	8.85981	6.00039	0.000157258	0.00195383	0.620874	UP	VEZT
AC008914.1	0.471665	11.5837	3.37822	0.00745847	0.041702	-3.44665	UP	AC008914.1
IL6ST	0.471665	11.5837	3.37822	0.00745847	0.041702	-3.44665	UP	IL6ST
FLOT1	0.47147	10.3956	5.00131	0.000610717	0.00579854	-0.823381	UP	FLOT1
HBP1	0.471173	9.15194	5.8842	0.000182832	0.0021943	0.460078	UP	HBP1
COG5	0.471173	9.15194	5.8842	0.000182832	0.0021943	0.460078	UP	COG5
AC006547.1	0.470632	8.46872	8.16319	1.28683e-05	0.000295853	3.29747	UP	AC006547.1
TANGO2	0.470632	8.46872	8.16319	1.28683e-05	0.000295853	3.29747	UP	TANGO2
INSIG2	0.469809	9.5753	5.2627	0.000422455	0.0043123	-0.431985	UP	INSIG2
AP1M1	0.469281	10.7144	4.16976	0.0021056	0.0153663	-2.13014	UP	AP1M1
CACHD1	0.468539	7.68975	6.58857	7.53592e-05	0.00112834	1.40679	UP	CACHD1
RETSAT	0.467813	7.94056	3.38453	0.00738147	0.0413639	-3.43595	UP	RETSAT
EOGT	0.467785	8.57154	4.49096	0.00129021	0.0104278	-1.61469	UP	EOGT
CMTM3	0.467651	10.4276	4.88286	0.000724057	0.00661336	-1.00387	UP	CMTM3
CDC42EP1	0.467516	8.20746	4.15314	0.00216051	0.0156797	-2.15715	UP	CDC42EP1
ITGA11	0.467488	11.4945	3.26919	0.00892691	0.0479634	-3.63149	UP	ITGA11
NCOA3	0.467326	9.45396	7.13012	3.97647e-05	0.000690862	2.09055	UP	NCOA3
SULF2	0.467326	9.45396	7.13012	3.97647e-05	0.000690862	2.09055	UP	SULF2
GSTM4	0.467125	7.68428	8.56997	8.50158e-06	0.000218046	3.74058	UP	GSTM4
STIM1	0.467034	8.95912	3.81338	0.00368589	0.0238112	-2.71593	UP	STIM1
TPRA1	0.466677	8.57541	4.66582	0.000994333	0.00854764	-1.3396	UP	TPRA1
RASL11B	0.466252	7.18178	6.98056	4.72783e-05	0.000790259	1.9054	UP	RASL11B
LINC01618	0.466252	7.18178	6.98056	4.72783e-05	0.000790259	1.9054	UP	LINC01618
AC007731.4	0.465898	9.31093	3.79754	0.00378025	0.0243123	-2.74228	UP	AC007731.4
KLHL22	0.465898	9.31093	3.79754	0.00378025	0.0243123	-2.74228	UP	KLHL22
SH2B1	0.46566	8.00316	5.28587	0.000409072	0.00420219	-0.39776	UP	SH2B1
BLVRA	0.464717	9.33923	4.45954	0.00135266	0.0108192	-1.66453	UP	BLVRA
RBCK1	0.464689	9.15123	6.49885	8.40675e-05	0.00122151	1.28988	UP	RBCK1
PEX26	0.464194	7.37492	4.91893	0.000687332	0.00636452	-0.948703	UP	PEX26
NME5	0.464131	7.84027	3.34056	0.0079351	0.0437519	-3.51043	UP	NME5
FAXDC2	0.464099	7.4481	13.1852	1.8545e-07	1.38309e-05	7.79696	UP	FAXDC2
NSMCE1	0.463348	9.77632	3.41969	0.00696771	0.0394064	-3.37647	UP	NSMCE1
SLC6A9	0.463229	8.04266	4.85345	0.000755558	0.00685106	-1.04899	UP	SLC6A9
MYLK-AS1	0.462153	10.4378	5.60291	0.000265328	0.00293482	0.063033	UP	MYLK-AS1
MYLK	0.462153	10.4378	5.60291	0.000265328	0.00293482	0.063033	UP	MYLK
SNURF	0.461512	10.3139	5.70457	0.000231627	0.00264058	0.207799	UP	SNURF
AC124312.1	0.461512	10.3139	5.70457	0.000231627	0.00264058	0.207799	UP	AC124312.1
TGFB2	0.461308	7.76922	4.87603	0.000731246	0.00666575	-1.01434	UP	TGFB2
MAP2K5	0.460849	8.07408	6.23282	0.000116962	0.00155011	0.936989	UP	MAP2K5
PLCL1	0.460822	7.23497	6.5102	8.2908e-05	0.00120657	1.30473	UP	PLCL1
CABCOCO1	0.46075	7.30928	5.03951	0.000578333	0.00557273	-0.765573	UP	CABCOCO1
ACER3	0.460416	8.69849	6.66267	6.89036e-05	0.00105054	1.50255	UP	ACER3
NUDT16	0.460396	7.92994	3.77646	0.00390968	0.0249061	-2.77735	UP	NUDT16
HIST1H2AC	0.460323	8.42504	5.44921	0.00032671	0.00348086	-0.158586	UP	HIST1H2AC
SNX2	0.459849	10.0969	4.41666	0.00144314	0.0113634	-1.73278	UP	SNX2
AL603750.1	0.459603	7.65619	6.89812	5.20691e-05	0.000840928	1.80215	UP	AL603750.1
TMEM175	0.459598	9.0885	3.4809	0.0063038	0.0363844	-3.27307	UP	TMEM175
AFF2	0.459483	7.3432	5.89257	0.000180847	0.00217819	0.471726	UP	AFF2
TMEM187	0.459302	8.31328	3.81417	0.00368125	0.023798	-2.71462	UP	TMEM187
ADCK2	0.458477	9.03604	3.4145	0.00702728	0.039678	-3.38525	UP	ADCK2
SPCS3	0.458285	9.09022	8.98511	5.65746e-06	0.00016303	4.1756	UP	SPCS3
BFSP1	0.457437	7.19201	5.73121	0.000223579	0.00257443	0.245499	UP	BFSP1
SPART	0.457351	7.71839	6.23153	0.000117153	0.00155151	0.935252	UP	SPART
MVB12A	0.457327	9.71253	3.69139	0.00448127	0.0278322	-2.91933	UP	MVB12A
ABCA9-AS1	0.457292	7.55257	6.72747	6.37478e-05	0.000988918	1.58571	UP	ABCA9-AS1
ABCA9	0.457292	7.55257	6.72747	6.37478e-05	0.000988918	1.58571	UP	ABCA9
AC090825.1	0.456442	7.44263	7.82353	1.84173e-05	0.000387496	2.91402	UP	AC090825.1
AC027559.1	0.456442	7.44263	7.82353	1.84173e-05	0.000387496	2.91402	UP	AC027559.1
SIAH2	0.455931	7.92812	5.92468	0.000173445	0.00210645	0.516314	UP	SIAH2
RETREG1	0.454856	7.13493	3.77225	0.00393608	0.0250511	-2.78436	UP	RETREG1
AC063952.1	0.453944	12.9067	3.26946	0.00892285	0.0479509	-3.63103	UP	AC063952.1
FSTL1	0.453944	12.9067	3.26946	0.00892285	0.0479509	-3.63103	UP	FSTL1
CFL1	0.453693	13.0805	5.00159	0.000610465	0.00579854	-0.822942	UP	CFL1
SNX32	0.453693	13.0805	5.00159	0.000610465	0.00579854	-0.822942	UP	SNX32
AIP	0.453547	9.81648	5.69878	0.000233417	0.00265111	0.199592	UP	AIP
MT1F	0.453273	8.00807	6.27879	0.000110403	0.00149328	0.998641	UP	MT1F
TAX1BP3	0.453187	12.9964	4.44072	0.00139162	0.0110609	-1.69447	UP	TAX1BP3
P2RX5-TAX1BP3	0.453187	12.9964	4.44072	0.00139162	0.0110609	-1.69447	UP	P2RX5-TAX1BP3
IDH2	0.452664	9.56859	4.68225	0.00097051	0.00837255	-1.31396	UP	IDH2
INAVA	0.452244	7.0666	6.36055	9.97001e-05	0.00138972	1.1076	UP	INAVA
SLC9C1	0.452244	7.0666	6.36055	9.97001e-05	0.00138972	1.1076	UP	SLC9C1
NECTIN3	0.451849	10.127	4.32603	0.00165615	0.0126991	-1.87776	UP	NECTIN3
COA5	0.450306	8.84315	3.96009	0.00292122	0.0198107	-2.47317	UP	COA5
SERINC1	0.449112	10.281	3.61413	0.00507625	0.030757	-3.04879	UP	SERINC1
KLHDC3	0.449107	10.1005	6.80971	5.77991e-05	0.000913011	1.69048	UP	KLHDC3
SHFL	0.449104	8.00301	6.9189	5.08137e-05	0.00082885	1.82826	UP	SHFL
ANGPTL6	0.449104	8.00301	6.9189	5.08137e-05	0.00082885	1.82826	UP	ANGPTL6
NCKIPSD	0.447824	7.75873	5.45915	0.000322311	0.00344868	-0.144154	UP	NCKIPSD
ARL14EP	0.446897	9.52105	4.40854	0.00146096	0.0114677	-1.74572	UP	ARL14EP
KLHDC9	0.446335	7.53624	6.95523	4.8697e-05	0.000806155	1.87377	UP	KLHDC9
SPTSSA	0.446085	8.37395	3.7703	0.00394841	0.0251176	-2.78762	UP	SPTSSA
EGLN3	0.446085	8.37395	3.7703	0.00394841	0.0251176	-2.78762	UP	EGLN3
RNF38	0.445711	8.82718	4.65922	0.00100408	0.00859749	-1.34992	UP	RNF38
ANAPC11	0.445072	10.3787	5.29049	0.000406456	0.00417818	-0.390939	UP	ANAPC11
TSPO	0.444913	14.2495	6.19382	0.000122858	0.00160467	0.884461	UP	TSPO
CHML	0.444858	7.38532	5.82384	0.000197862	0.00233398	0.3758	UP	CHML
PRDM11	0.444215	8.39762	6.68432	6.71319e-05	0.00103038	1.5304	UP	PRDM11
BTLA	0.443675	7.11116	4.24191	0.00188387	0.0140423	-2.01326	UP	BTLA
RASGRP2	0.443393	7.11281	4.58781	0.00111626	0.00934288	-1.46182	UP	RASGRP2
RGS18	0.443198	7.23463	6.30658	0.000106632	0.00145996	1.03578	UP	RGS18
MBNL2	0.443013	9.73038	3.54653	0.00566453	0.0334165	-3.16244	UP	MBNL2
SUSD6	0.442371	8.76012	5.22304	0.000446472	0.00451273	-0.49076	UP	SUSD6
ABI1	0.442301	8.3084	5.9979	0.000157763	0.00195664	0.617449	UP	ABI1
AC013643.2	0.441871	9.38377	4.75409	0.000873277	0.00767079	-1.20229	UP	AC013643.2
CCDC25	0.441871	9.38377	4.75409	0.000873277	0.00767079	-1.20229	UP	CCDC25
RAPSN	0.441641	7.65148	6.43892	9.04887e-05	0.00128762	1.21121	UP	RAPSN
VRK3	0.441592	8.36817	5.68902	0.000236466	0.0026769	0.185759	UP	VRK3
AC008763.3	0.441552	10.8683	4.16442	0.00212307	0.0154568	-2.1388	UP	AC008763.3
TRAPPC5	0.441552	10.8683	4.16442	0.00212307	0.0154568	-2.1388	UP	TRAPPC5
AP000426.1	0.440787	7.97069	3.4586	0.00653775	0.037453	-3.31072	UP	AP000426.1
NCALD	0.440787	7.97069	3.4586	0.00653775	0.037453	-3.31072	UP	NCALD
MGST1	0.440413	10.8989	4.53027	0.00121636	0.00996781	-1.55249	UP	MGST1
ACOT4	0.440368	8.09188	6.38027	9.72904e-05	0.00136632	1.13375	UP	ACOT4
TMEM154	0.439905	7.60439	4.79721	0.000819944	0.00729546	-1.13559	UP	TMEM154
AC022211.2	0.439473	7.51874	3.57273	0.00542855	0.0323713	-3.11836	UP	AC022211.2
SLC25A19	0.439473	7.51874	3.57273	0.00542855	0.0323713	-3.11836	UP	SLC25A19
VPS41	0.439432	10.4413	4.03944	0.00257899	0.0180182	-2.34277	UP	VPS41
BTG1	0.439238	11.8612	4.53809	0.00120222	0.00989387	-1.54015	UP	BTG1
BTBD11	0.438056	7.35431	6.81303	5.7572e-05	0.000911022	1.69469	UP	BTBD11
TLE2	0.437288	7.28135	5.2361	0.0004384	0.00445031	-0.471369	UP	TLE2
AC022167.2	0.437286	10.6854	4.7262	0.000909734	0.00793531	-1.24557	UP	AC022167.2
CARHSP1	0.437286	10.6854	4.7262	0.000909734	0.00793531	-1.24557	UP	CARHSP1
AHSA1	0.436942	9.52699	5.92381	0.000173641	0.00210669	0.515107	UP	AHSA1
ASCC1	0.436772	9.67382	3.59406	0.00524397	0.0315027	-3.0825	UP	ASCC1
TMEM268	0.436645	7.50632	9.77832	2.706e-06	9.65878e-05	4.96209	UP	TMEM268
RAD1	0.435978	7.53816	3.61083	0.00510343	0.0308945	-3.05433	UP	RAD1
TTC39B	0.435937	7.77884	5.507	0.000302004	0.00326568	-0.0748714	UP	TTC39B
NAA10	0.435556	9.72719	4.80589	0.00080963	0.00722532	-1.12219	UP	NAA10
ARHGAP4	0.435556	9.72719	4.80589	0.00080963	0.00722532	-1.12219	UP	ARHGAP4
FTH1P8	0.435165	12.8109	4.17874	0.00207658	0.015195	-2.11556	UP	FTH1P8
ZNF319	0.435005	8.48411	8.84585	6.47458e-06	0.000181262	4.03155	UP	ZNF319
OCEL1	0.434536	8.65624	8.7649	7.00833e-06	0.000190729	3.94694	UP	OCEL1
DESI2	0.434112	9.72061	3.875	0.00334182	0.0221074	-2.61371	UP	DESI2
DUSP10	0.433503	8.7344	4.04225	0.00256769	0.0179529	-2.33817	UP	DUSP10
FGFR3	0.433107	7.38057	4.62008	0.001064	0.0090124	-1.41117	UP	FGFR3
STX5	0.432917	10.6152	6.28698	0.000109276	0.00148654	1.00961	UP	STX5
RASSF1	0.432895	8.97758	4.89221	0.000714339	0.00655724	-0.989551	UP	RASSF1
ALDH9A1	0.432826	12.363	5.45139	0.00032574	0.00347726	-0.155421	UP	ALDH9A1
HSD17B6	0.432169	7.37231	7.28493	3.33328e-05	0.000599556	2.27932	UP	HSD17B6
KIRREL1	0.431808	7.93844	3.46085	0.0065137	0.037353	-3.30691	UP	KIRREL1
AC011462.1	0.431499	8.92173	4.76664	0.000857384	0.00756257	-1.18286	UP	AC011462.1
BCKDHA	0.431499	8.92173	4.76664	0.000857384	0.00756257	-1.18286	UP	BCKDHA
NOL3	0.431201	7.86416	3.87752	0.00332851	0.0220352	-2.60954	UP	NOL3
NFASC	0.430997	8.26174	5.33943	0.000379839	0.00394161	-0.31891	UP	NFASC
MRAS	0.430548	7.97645	3.30812	0.00837096	0.0457899	-3.56543	UP	MRAS
ASB13	0.430386	7.72665	7.48048	2.67764e-05	0.000507498	2.51365	UP	ASB13
OR2A20P	0.429977	7.88456	4.8049	0.000810804	0.0072305	-1.12373	UP	OR2A20P
OR2A9P	0.429977	7.88456	4.8049	0.000810804	0.0072305	-1.12373	UP	OR2A9P
BLOC1S5	0.429898	8.83927	3.58272	0.00534129	0.0319409	-3.10157	UP	BLOC1S5
RBP4	0.429851	7.35584	6.28389	0.0001097	0.00148936	1.00547	UP	RBP4
FFAR4	0.429851	7.35584	6.28389	0.0001097	0.00148936	1.00547	UP	FFAR4
SFRP4	0.429629	11.9137	4.47902	0.00131357	0.0105638	-1.63361	UP	SFRP4
EPDR1	0.429629	11.9137	4.47902	0.00131357	0.0105638	-1.63361	UP	EPDR1
LHPP	0.428416	8.39695	4.48153	0.00130863	0.0105333	-1.62963	UP	LHPP
AC068580.4	0.427938	10.6656	3.29268	0.00858709	0.0465099	-3.59163	UP	AC068580.4
CTSD	0.427938	10.6656	3.29268	0.00858709	0.0465099	-3.59163	UP	CTSD
DKK1	0.427879	12.7054	3.58632	0.00531019	0.0318172	-3.09551	UP	DKK1
ZNF618	0.427803	8.27391	4.64509	0.00102528	0.00874094	-1.372	UP	ZNF618
ATG5	0.427557	7.99708	3.47053	0.0064115	0.0368976	-3.29057	UP	ATG5
GLT8D1	0.426	8.8116	6.76242	6.1142e-05	0.000956038	1.63035	UP	GLT8D1
TP53INP1	0.425436	8.0135	3.4444	0.00669135	0.038178	-3.3347	UP	TP53INP1
DBT	0.425169	9.28862	4.97885	0.00063065	0.00593756	-0.857448	UP	DBT
NKAIN2	0.424562	7.01546	6.22618	0.000117944	0.00155595	0.928059	UP	NKAIN2
RNF217-AS1	0.424562	7.01546	6.22618	0.000117944	0.00155595	0.928059	UP	RNF217-AS1
KLHL35	0.424303	7.98448	7.11448	4.0486e-05	0.000701621	2.07132	UP	KLHL35
RPS26P54	0.423589	8.66394	3.56657	0.00548308	0.0326047	-3.12872	UP	RPS26P54
CPED1	0.422974	8.88342	3.70849	0.00435975	0.0272091	-2.89075	UP	CPED1
AL133481.1	0.422921	10.3034	4.30961	0.00169819	0.012935	-1.90414	UP	AL133481.1
ZCCHC24	0.422921	10.3034	4.30961	0.00169819	0.012935	-1.90414	UP	ZCCHC24
FEZ1	0.42262	10.9024	4.15435	0.00215646	0.0156544	-2.15518	UP	FEZ1
DCTN1	0.422213	8.61404	4.75118	0.000877002	0.00769265	-1.2068	UP	DCTN1
MXI1	0.421802	7.23054	6.35276	0.00010067	0.00139599	1.09726	UP	MXI1
TERF1	0.42134	8.5105	5.57726	0.000274641	0.00301841	0.0262844	UP	TERF1
TERF1P4	0.42134	8.5105	5.57726	0.000274641	0.00301841	0.0262844	UP	TERF1P4
MICOS13	0.421313	11.3589	4.90659	0.000699667	0.00645702	-0.967557	UP	MICOS13
C11orf52	0.421219	7.10464	8.28903	1.13004e-05	0.000269721	3.43639	UP	C11orf52
SLC25A36	0.420991	8.48149	4.14107	0.00220131	0.0159045	-2.17678	UP	SLC25A36
NT5C3B	0.420981	9.23019	4.11378	0.00229661	0.0164505	-2.22124	UP	NT5C3B
HMGCL	0.420124	8.10651	6.95694	4.86001e-05	0.000805707	1.8759	UP	HMGCL
AKR1C2	0.418853	11.2095	4.13756	0.00221335	0.0159699	-2.18251	UP	AKR1C2
AC107956.1	0.418834	9.29164	3.67588	0.00459457	0.0283885	-2.94528	UP	AC107956.1
PSMF1	0.418406	10.233	5.64352	0.000251271	0.0028144	0.121038	UP	PSMF1
GALNT15	0.418369	7.49215	4.3968	0.00148718	0.011627	-1.76445	UP	GALNT15
HECA	0.41829	7.68605	4.27068	0.00180245	0.0135751	-1.96681	UP	HECA
AL031772.1	0.41829	7.68605	4.27068	0.00180245	0.0135751	-1.96681	UP	AL031772.1
AL158850.1	0.41829	7.68605	4.27068	0.00180245	0.0135751	-1.96681	UP	AL158850.1
WDR83	0.41826	11.1579	4.45225	0.00136761	0.0109029	-1.67612	UP	WDR83
AC010422.5	0.41826	11.1579	4.45225	0.00136761	0.0109029	-1.67612	UP	AC010422.5
CST6	0.418191	7.88129	6.99454	4.65143e-05	0.000780057	1.92282	UP	CST6
CYB561D2	0.418033	9.72381	4.13261	0.00223038	0.0160429	-2.19055	UP	CYB561D2
Z84492.1	0.418033	9.72381	4.13261	0.00223038	0.0160429	-2.19055	UP	Z84492.1
CAPNS1	0.417852	11.8632	4.31956	0.00167258	0.0127859	-1.88815	UP	CAPNS1
MKRN2	0.417785	9.88976	4.21262	0.00197075	0.0145793	-2.06063	UP	MKRN2
IDH3G	0.417019	9.70263	3.9617	0.00291381	0.0197751	-2.47051	UP	IDH3G
AC104984.4	0.416994	7.82929	6.81539	5.74108e-05	0.000909583	1.69769	UP	AC104984.4
BLMH	0.416994	7.82929	6.81539	5.74108e-05	0.000909583	1.69769	UP	BLMH
KCNC1	0.416824	8.24004	4.58954	0.00111339	0.00932389	-1.4591	UP	KCNC1
SERGEF	0.416824	8.24004	4.58954	0.00111339	0.00932389	-1.4591	UP	SERGEF
RPS9	0.416666	13.0025	3.3658	0.00761227	0.0423771	-3.46767	UP	RPS9
AL080243.2	0.416666	13.0025	3.3658	0.00761227	0.0423771	-3.46767	UP	AL080243.2
DHRS4	0.416195	10.7451	5.75797	0.000215798	0.0025058	0.283265	UP	DHRS4
DHRS4-AS1	0.416195	10.7451	5.75797	0.000215798	0.0025058	0.283265	UP	DHRS4-AS1
APOOL	0.416188	7.74766	6.26486	0.000112347	0.00150893	0.979994	UP	APOOL
ZDHHC1	0.416132	8.07732	5.01166	0.000601754	0.00576009	-0.807696	UP	ZDHHC1
SIRPA	0.415592	10.2063	4.26691	0.00181291	0.0136246	-1.9729	UP	SIRPA
CCDC106	0.415492	9.73922	5.02252	0.000592501	0.00569209	-0.791255	UP	CCDC106
ZNF581	0.415492	9.73922	5.02252	0.000592501	0.00569209	-0.791255	UP	ZNF581
AL732509.1	0.414278	7.05563	6.25584	0.000113627	0.00152018	0.967896	UP	AL732509.1
ADGRG2	0.414278	7.05563	6.25584	0.000113627	0.00152018	0.967896	UP	ADGRG2
PYROXD2	0.413693	8.1269	6.31907	0.000104983	0.00144384	1.05243	UP	PYROXD2
SLC2A10	0.413525	10.4312	4.23508	0.00190375	0.0141713	-2.02429	UP	SLC2A10
CSDC2	0.4132	10.8035	4.35788	0.00157772	0.0121792	-1.82669	UP	CSDC2
PMM1	0.4132	10.8035	4.35788	0.00157772	0.0121792	-1.82669	UP	PMM1
BBS12	0.413021	7.61607	6.59858	7.44499e-05	0.00111715	1.41977	UP	BBS12
NFYB	0.412446	7.28985	5.95012	0.000167813	0.00205421	0.551537	UP	NFYB
ALDH3A2	0.412081	10.8102	3.95084	0.00296409	0.0200225	-2.4884	UP	ALDH3A2
MSANTD4	0.411965	9.39979	3.83996	0.00353314	0.02307	-2.6718	UP	MSANTD4
RPL13	0.411888	9.67509	3.78917	0.00383108	0.0245303	-2.75619	UP	RPL13
RILPL2	0.411608	8.49572	7.74655	2.00091e-05	0.000411547	2.82534	UP	RILPL2
IFI35	0.411541	8.78245	6.90568	5.16085e-05	0.000836435	1.81165	UP	IFI35
WIPI2	0.411482	7.85719	4.18845	0.00204563	0.0150403	-2.09979	UP	WIPI2
ARRDC4	0.411174	7.65226	4.23995	0.00188954	0.0140693	-2.01642	UP	ARRDC4
GLUL	0.411048	7.08663	8.4612	9.48357e-06	0.000235085	3.62376	UP	GLUL
C15orf61	0.41071	9.17881	5.44158	0.000330134	0.00350586	-0.16968	UP	C15orf61
IQCH-AS1	0.41071	9.17881	5.44158	0.000330134	0.00350586	-0.16968	UP	IQCH-AS1
GRIN1	0.410296	7.78582	6.23063	0.000117285	0.00155235	0.934049	UP	GRIN1
OR7E156P	0.410295	7.49505	7.59644	2.35616e-05	0.000466243	2.65049	UP	OR7E156P
AL445989.2	0.410295	7.49505	7.59644	2.35616e-05	0.000466243	2.65049	UP	AL445989.2
SFRP5	0.410123	6.97104	4.50586	0.00126168	0.0102575	-1.5911	UP	SFRP5
GALK1	0.410102	10.799	5.56584	0.000278902	0.0030567	0.00988461	UP	GALK1
LRRC41	0.408903	8.65493	4.93366	0.000672911	0.00624992	-0.926225	UP	LRRC41
AC016738.1	0.408832	7.18684	4.64429	0.0010265	0.00874591	-1.37326	UP	AC016738.1
NPAS2	0.408832	7.18684	4.64429	0.0010265	0.00874591	-1.37326	UP	NPAS2
AP001972.1	0.408802	7.6847	3.6102	0.00510863	0.0308988	-3.05539	UP	AP001972.1
AP001972.5	0.408802	7.6847	3.6102	0.00510863	0.0308988	-3.05539	UP	AP001972.5
ARRB1	0.408802	7.6847	3.6102	0.00510863	0.0308988	-3.05539	UP	ARRB1
SUCLG2	0.408759	9.53641	5.32987	0.000384888	0.0039895	-0.332956	UP	SUCLG2
KLHL29	0.408329	7.50523	6.58162	7.59974e-05	0.00113481	1.39777	UP	KLHL29
TTC23	0.408151	8.54109	6.55196	7.87881e-05	0.00116698	1.35922	UP	TTC23
RTL8C	0.407484	11.6475	6.00686	0.000155952	0.00194111	0.629777	UP	RTL8C
FCMR	0.407364	7.1603	3.61555	0.00506466	0.0307071	-3.04642	UP	FCMR
TRAPPC6A	0.406921	7.26265	10.9022	1.03245e-06	4.83778e-05	5.98625	UP	TRAPPC6A
MARK4	0.406921	7.26265	10.9022	1.03245e-06	4.83778e-05	5.98625	UP	MARK4
AL096870.8	0.405054	9.47661	4.36118	0.00156982	0.0121352	-1.82141	UP	AL096870.8
DHRS1	0.405054	9.47661	4.36118	0.00156982	0.0121352	-1.82141	UP	DHRS1
AL357075.5	0.404814	9.31912	5.70095	0.000232744	0.00264893	0.202669	UP	AL357075.5
CNKSR3	0.404814	9.31912	5.70095	0.000232744	0.00264893	0.202669	UP	CNKSR3
RPL4	0.404683	13.024	3.66188	0.00469946	0.0288968	-2.96873	UP	RPL4
MAP3K6	0.404562	9.04002	4.00118	0.0027384	0.0188779	-2.40556	UP	MAP3K6
WDR48	0.404471	8.93303	6.07425	0.000143028	0.00181472	0.722129	UP	WDR48
MYL12B	0.403944	13.7152	5.14074	0.00050111	0.00494285	-0.613415	UP	MYL12B
RRNAD1	0.403822	8.13209	8.54154	8.74707e-06	0.000222066	3.71016	UP	RRNAD1
EIF2D	0.403583	9.15682	6.6389	7.09062e-05	0.00107341	1.47191	UP	EIF2D
OXSR1	0.403363	10.5389	9.40344	3.81003e-06	0.000123792	4.59743	UP	OXSR1
CLCNKA	0.403328	7.12994	4.48748	0.00129698	0.0104702	-1.6202	UP	CLCNKA
H6PD	0.402719	7.56135	3.38549	0.00736991	0.041312	-3.43434	UP	H6PD
TRPC6	0.402715	7.21665	7.37146	3.02382e-05	0.000556998	2.38357	UP	TRPC6
ZNF106	0.402562	10.0198	4.80681	0.000808546	0.00722441	-1.12077	UP	ZNF106
TPT1P6	0.402364	7.63164	4.49138	0.00128941	0.0104243	-1.61402	UP	TPT1P6
MR1	0.402279	8.70371	4.94667	0.00066044	0.00616766	-0.906392	UP	MR1
CRELD1	0.401087	9.11744	4.03826	0.00258377	0.0180333	-2.34471	UP	CRELD1
C2CD2	0.40097	8.07212	3.54483	0.00568022	0.0334803	-3.16531	UP	C2CD2
SUCLG1	0.400386	10.124	4.03923	0.00257983	0.0180195	-2.34312	UP	SUCLG1
ITPR1	0.399503	7.94056	4.465	0.00134158	0.010742	-1.65586	UP	ITPR1
AC018816.1	0.399503	7.94056	4.465	0.00134158	0.010742	-1.65586	UP	AC018816.1
AMPH	0.399296	8.18874	3.46031	0.00651951	0.0373707	-3.30783	UP	AMPH
UBXN1	0.399214	10.4942	4.16669	0.00211564	0.015415	-2.13513	UP	UBXN1
MYC	0.399181	10.0863	3.57133	0.00544087	0.0324308	-3.12071	UP	MYC
RASAL2	0.398447	8.17718	4.25353	0.00185053	0.0138388	-1.99449	UP	RASAL2
NAALADL1	0.398129	8.51382	6.66826	6.84407e-05	0.0010458	1.50975	UP	NAALADL1
PXMP2	0.397409	9.4886	5.35218	0.000373221	0.00388466	-0.300213	UP	PXMP2
AC135586.2	0.397409	9.4886	5.35218	0.000373221	0.00388466	-0.300213	UP	AC135586.2
MOB3C	0.39682	7.99131	4.28139	0.00177311	0.0133944	-1.94955	UP	MOB3C
S100A13	0.396634	11.659	4.49917	0.00127441	0.0103343	-1.60169	UP	S100A13
DNASE2	0.396483	9.96983	11.872	4.80488e-07	2.76838e-05	6.79557	UP	DNASE2
NDUFS4	0.396186	11.9223	3.83986	0.00353369	0.02307	-2.67196	UP	NDUFS4
BEX4	0.396088	8.18529	5.00298	0.000609258	0.00579564	-0.820843	UP	BEX4
HPS6	0.394184	10.4113	3.54189	0.00570739	0.0336107	-3.17025	UP	HPS6
TRIM8	0.39394	11.0528	4.15787	0.00214474	0.015594	-2.14946	UP	TRIM8
AC090204.1	0.393294	8.59203	4.41005	0.00145764	0.0114449	-1.74332	UP	AC090204.1
ADAM10	0.392844	8.65007	3.3049	0.00841558	0.04597	-3.5709	UP	ADAM10
ANAPC16	0.392727	7.65332	5.27609	0.000414662	0.00424693	-0.41219	UP	ANAPC16
AC007744.1	0.392587	7.8624	6.71297	6.48642e-05	0.00100211	1.56715	UP	AC007744.1
CCDC85A	0.392587	7.8624	6.71297	6.48642e-05	0.00100211	1.56715	UP	CCDC85A
LYRM4	0.392353	8.04574	4.95422	0.000653317	0.00611977	-0.894895	UP	LYRM4
NCBP2	0.392346	9.19468	3.4289	0.0068633	0.0389439	-3.36089	UP	NCBP2
SESN3	0.392281	7.42732	5.64535	0.000250655	0.00280864	0.123654	UP	SESN3
AP000787.1	0.392281	7.42732	5.64535	0.000250655	0.00280864	0.123654	UP	AP000787.1
REST	0.392143	9.81647	5.57245	0.000276426	0.00303319	0.0193834	UP	REST
NOA1	0.392143	9.81647	5.57245	0.000276426	0.00303319	0.0193834	UP	NOA1
NAA38	0.391711	9.58427	5.71468	0.000228536	0.00261219	0.22212	UP	NAA38
VEZF1	0.390479	10.673	5.29421	0.000404365	0.0041616	-0.385455	UP	VEZF1
TMEM50A	0.390113	8.41434	5.24656	0.000432054	0.00439561	-0.455869	UP	TMEM50A
YPEL5	0.389629	10.6686	6.58329	7.58437e-05	0.00113436	1.39994	UP	YPEL5
AL669983.1	0.389439	9.14387	4.29716	0.00173084	0.0131245	-1.92417	UP	AL669983.1
SLC2A1	0.38935	10.2195	3.83854	0.00354115	0.0231039	-2.67416	UP	SLC2A1
GSDME	0.389113	10.1911	3.96407	0.00290294	0.0197208	-2.46661	UP	GSDME
SLC6A10P	0.388615	8.39761	3.29777	0.00851514	0.0462753	-3.58299	UP	SLC6A10P
AC133561.1	0.388615	8.39761	3.29777	0.00851514	0.0462753	-3.58299	UP	AC133561.1
JAZF1-AS1	0.3881	7.21638	7.00622	4.58867e-05	0.000771412	1.93736	UP	JAZF1-AS1
TTPAL	0.388065	9.61681	4.88811	0.000718585	0.00658396	-0.995831	UP	TTPAL
UBE2Q1	0.387967	8.59001	3.75155	0.00406867	0.0257284	-2.81886	UP	UBE2Q1
POLR3GL	0.387903	10.2434	5.88932	0.000181615	0.00218255	0.467205	UP	POLR3GL
FIBP	0.387011	10.9027	3.57415	0.00541607	0.0323179	-3.11598	UP	FIBP
VLDLR	0.385986	7.67779	4.02822	0.00262471	0.018245	-2.36117	UP	VLDLR
AL450467.1	0.385986	7.67779	4.02822	0.00262471	0.018245	-2.36117	UP	AL450467.1
PPM1B	0.385863	9.37544	5.06843	0.000555051	0.00538243	-0.721964	UP	PPM1B
AC013717.1	0.385863	9.37544	5.06843	0.000555051	0.00538243	-0.721964	UP	AC013717.1
MCTP1	0.385521	7.06054	7.49184	2.64414e-05	0.000502881	2.52712	UP	MCTP1
PHPT1	0.385369	11.2486	5.46955	0.000317775	0.00340279	-0.129067	UP	PHPT1
LAPTM4A	0.384654	8.46788	3.70996	0.00434948	0.0271608	-2.8883	UP	LAPTM4A
RBM3	0.384311	8.38761	4.46706	0.00133742	0.0107195	-1.65259	UP	RBM3
ZNF524	0.384279	8.73139	5.56968	0.000277461	0.00304212	0.0154022	UP	ZNF524
MGAT1	0.384159	10.8465	4.8462	0.000763541	0.00689391	-1.06012	UP	MGAT1
FAM219B	0.384156	8.72925	5.60607	0.000264204	0.0029271	0.0675561	UP	FAM219B
MPI	0.384156	8.72925	5.60607	0.000264204	0.0029271	0.0675561	UP	MPI
ANO3	0.383953	6.9797	6.57343	7.67569e-05	0.00114305	1.38714	UP	ANO3
SNRPN	0.383802	10.4985	6.37501	9.79272e-05	0.00137288	1.12677	UP	SNRPN
NID1	0.382237	7.6664	3.51052	0.00600649	0.035006	-3.22311	UP	NID1
ZYG11B	0.382171	10.8225	3.8822	0.00330391	0.0219305	-2.6018	UP	ZYG11B
TMEM141	0.381979	8.82272	3.82384	0.00362495	0.0234919	-2.69855	UP	TMEM141
AL355987.3	0.381979	8.82272	3.82384	0.00362495	0.0234919	-2.69855	UP	AL355987.3
STXBP5	0.381945	9.78962	5.09314	0.000535944	0.00523578	-0.684778	UP	STXBP5
YBEY	0.381886	9.72489	4.27444	0.0017921	0.0135231	-1.96076	UP	YBEY
SPAG1	0.381706	8.97233	3.23718	0.00941243	0.0499095	-3.68583	UP	SPAG1
RNF19A	0.381706	8.97233	3.23718	0.00941243	0.0499095	-3.68583	UP	RNF19A
PIGZ	0.381137	7.42009	4.04007	0.00257648	0.0180052	-2.34175	UP	PIGZ
GNPDA1	0.381062	9.98255	3.89621	0.00323137	0.0214852	-2.57861	UP	GNPDA1
APBA3	0.38023	8.48836	4.01844	0.00266526	0.0184743	-2.37723	UP	APBA3
NQO1	0.380061	13.5011	5.01397	0.000599776	0.00574758	-0.804202	UP	NQO1
ST3GAL1	0.379628	8.88987	4.58367	0.00112316	0.00939627	-1.46833	UP	ST3GAL1
GCLC	0.379425	7.71826	5.75696	0.000216087	0.00250705	0.281837	UP	GCLC
ZSCAN21	0.379398	7.90779	5.56186	0.0002804	0.00306946	0.00417708	UP	ZSCAN21
ZNF3	0.379398	7.90779	5.56186	0.0002804	0.00306946	0.00417708	UP	ZNF3
CGRRF1	0.379317	8.56856	3.72371	0.00425447	0.0266522	-2.86532	UP	CGRRF1
C1orf50	0.379259	9.61641	5.82632	0.000197218	0.00232996	0.379277	UP	C1orf50
AC098484.3	0.379259	9.61641	5.82632	0.000197218	0.00232996	0.379277	UP	AC098484.3
ATF5	0.378886	8.48526	3.27108	0.00889899	0.0478695	-3.62828	UP	ATF5
AC011452.1	0.378886	8.48526	3.27108	0.00889899	0.0478695	-3.62828	UP	AC011452.1
NEDD4	0.378434	8.7018	3.66786	0.00465439	0.028668	-2.95872	UP	NEDD4
SPIDR	0.378238	8.28892	5.89865	0.000179421	0.00216469	0.480172	UP	SPIDR
AC020558.6	0.377628	9.80369	3.66182	0.00469994	0.0288968	-2.96883	UP	AC020558.6
TIMM8B	0.377546	7.82371	3.56372	0.0055085	0.0327134	-3.13351	UP	TIMM8B
NKAPD1	0.377546	7.82371	3.56372	0.0055085	0.0327134	-3.13351	UP	NKAPD1
FOXD2	0.377058	7.18754	5.4424	0.000329761	0.00350586	-0.168478	UP	FOXD2
TSPAN17	0.376994	10.7389	3.29551	0.00854699	0.0463657	-3.58682	UP	TSPAN17
NDRG4	0.376942	8.34385	5.99639	0.000158071	0.00195862	0.615373	UP	NDRG4
GPX4	0.376924	13.5752	8.99857	5.58461e-06	0.000161777	4.18944	UP	GPX4
IFI27	0.376816	7.49889	3.47699	0.00634413	0.0365711	-3.27966	UP	IFI27
PLEKHH3	0.375955	7.8577	4.30025	0.00172268	0.0130817	-1.9192	UP	PLEKHH3
PRXL2C	0.375924	8.50095	3.82368	0.0036259	0.0234919	-2.69882	UP	PRXL2C
ABCA5	0.375741	7.22795	6.91704	5.09244e-05	0.000829021	1.82593	UP	ABCA5
MTURN	0.375322	8.51853	3.642	0.00485269	0.0296374	-3.00205	UP	MTURN
LRIG3	0.375034	7.53101	6.22896	0.000117532	0.00155354	0.931802	UP	LRIG3
GDF7	0.374923	7.03051	4.30563	0.00170855	0.0129888	-1.91054	UP	GDF7
AC025171.1	0.374898	7.35443	9.9167	2.39149e-06	8.81042e-05	5.09366	UP	AC025171.1
ANXA2R	0.374898	7.35443	9.9167	2.39149e-06	8.81042e-05	5.09366	UP	ANXA2R
WARS2	0.373757	7.69204	3.58461	0.00532492	0.0318777	-3.09839	UP	WARS2
SAMD5	0.373493	7.02854	7.35788	3.07024e-05	0.000561992	2.36727	UP	SAMD5
SYNE3	0.372929	7.81998	5.51081	0.000300447	0.00325012	-0.0693655	UP	SYNE3
CAMK1D	0.372805	7.80631	4.81292	0.000801383	0.00716739	-1.11135	UP	CAMK1D
HSD11B1L	0.372168	7.71513	7.05449	4.33876e-05	0.000737644	1.99727	UP	HSD11B1L
NARF	0.372142	8.39173	5.1749	0.000477604	0.00476047	-0.562383	UP	NARF
FAU	0.371944	13.1991	3.74302	0.00412473	0.0260231	-2.8331	UP	FAU
WNT3	0.370841	7.27237	6.75723	6.15219e-05	0.000960342	1.62372	UP	WNT3
MPV17	0.370409	10.1839	3.52739	0.00584364	0.0342164	-3.19467	UP	MPV17
TMEM120A	0.370369	8.7551	4.22707	0.00192736	0.0143083	-2.03724	UP	TMEM120A
QARS	0.369695	11.7266	4.68162	0.000971411	0.0083777	-1.31494	UP	QARS
SP5	0.369643	7.80918	5.34524	0.000376808	0.00391441	-0.310388	UP	SP5
AC007405.1	0.369643	7.80918	5.34524	0.000376808	0.00391441	-0.310388	UP	AC007405.1
URM1	0.369595	11.1324	5.2821	0.000411219	0.00421952	-0.403326	UP	URM1
RNF150	0.369468	8.3918	4.38925	0.00150431	0.0117144	-1.77652	UP	RNF150
ESYT2	0.369194	12.2531	6.29732	0.000107873	0.00147255	1.02341	UP	ESYT2
P2RX4	0.369005	8.19655	3.76853	0.00395962	0.0251601	-2.79057	UP	P2RX4
ELOB	0.368896	12.8022	5.96996	0.00016356	0.00201305	0.578935	UP	ELOB
SRRM2	0.368896	12.8022	5.96996	0.00016356	0.00201305	0.578935	UP	SRRM2
DLEC1	0.368862	9.00782	6.53578	8.03577e-05	0.00118322	1.33813	UP	DLEC1
ACAA1	0.368862	9.00782	6.53578	8.03577e-05	0.00118322	1.33813	UP	ACAA1
ZFP2	0.36873	7.24023	6.51095	8.28318e-05	0.0012061	1.30571	UP	ZFP2
SAT2	0.368706	9.13373	3.76953	0.00395327	0.0251256	-2.7889	UP	SAT2
SHBG	0.368706	9.13373	3.76953	0.00395327	0.0251256	-2.7889	UP	SHBG
RNF214	0.368339	8.67027	3.85123	0.0034704	0.022734	-2.65311	UP	RNF214
BACE1	0.368339	8.67027	3.85123	0.0034704	0.022734	-2.65311	UP	BACE1
AC008403.3	0.368147	8.08783	4.58337	0.00112366	0.00939627	-1.4688	UP	AC008403.3
SULT2B1	0.368147	8.08783	4.58337	0.00112366	0.00939627	-1.4688	UP	SULT2B1
EYA4	0.367837	7.21719	3.72809	0.00422467	0.0264957	-2.85801	UP	EYA4
TARID	0.367837	7.21719	3.72809	0.00422467	0.0264957	-2.85801	UP	TARID
ELOVL3	0.367402	7.18867	5.698	0.000233659	0.00265276	0.198488	UP	ELOVL3
RNF130	0.367297	9.10174	4.69888	0.00094701	0.00821359	-1.28804	UP	RNF130
BPTF	0.367287	8.18615	7.15701	3.85573e-05	0.000672859	2.12354	UP	BPTF
CACNA2D4	0.367099	7.15312	4.01588	0.00267596	0.018517	-2.38142	UP	CACNA2D4
POLR3C	0.366664	10.0413	3.39183	0.0072935	0.0410297	-3.4236	UP	POLR3C
AC110275.1	0.366577	9.12496	3.97916	0.00283481	0.0193908	-2.44177	UP	AC110275.1
SCAND1	0.365866	10.1234	4.63165	0.0010459	0.00888921	-1.39305	UP	SCAND1
HIST1H4H	0.365858	7.45544	3.91924	0.00311575	0.0208626	-2.54055	UP	HIST1H4H
GK2	0.365765	8.01831	4.96745	0.000641036	0.00602092	-0.87477	UP	GK2
CACNA1B	0.365659	7.87047	5.12605	0.000511593	0.00503542	-0.635403	UP	CACNA1B
ENDOG	0.364951	8.56018	5.21324	0.000452628	0.00456109	-0.505312	UP	ENDOG
SPOUT1	0.364951	8.56018	5.21324	0.000452628	0.00456109	-0.505312	UP	SPOUT1
AL441992.2	0.364951	8.56018	5.21324	0.000452628	0.00456109	-0.505312	UP	AL441992.2
TMEM100	0.364929	7.49788	5.98544	0.00016032	0.0019856	0.600289	UP	TMEM100
KDM5A	0.364791	9.53631	4.09186	0.00237633	0.0168765	-2.25702	UP	KDM5A
PPP6R2	0.364782	8.98166	3.3748	0.0075005	0.0418774	-3.45244	UP	PPP6R2
EIF3F	0.364579	12.3856	5.97134	0.000163267	0.00201124	0.58085	UP	EIF3F
EIF3G	0.364413	11.2282	4.46046	0.00135079	0.0108094	-1.66307	UP	EIF3G
CHRNB1	0.364301	7.65743	6.03404	0.000150594	0.00188723	0.667091	UP	CHRNB1
REEP2	0.363759	7.16866	5.96623	0.00016435	0.00202006	0.573791	UP	REEP2
SCAPER	0.363403	7.53624	4.54645	0.00118728	0.00978848	-1.52695	UP	SCAPER
AP000529.1	0.362764	7.55468	4.67447	0.000981717	0.00845334	-1.3261	UP	AP000529.1
RAB6B	0.362517	7.98774	6.07791	0.000142359	0.00180707	0.72713	UP	RAB6B
AC241952.1	0.362329	7.26909	6.63885	7.09104e-05	0.00107341	1.47185	UP	AC241952.1
AC239859.1	0.362329	7.26909	6.63885	7.09104e-05	0.00107341	1.47185	UP	AC239859.1
AC239860.1	0.362329	7.26909	6.63885	7.09104e-05	0.00107341	1.47185	UP	AC239860.1
PDE4DIPP1	0.362329	7.26909	6.63885	7.09104e-05	0.00107341	1.47185	UP	PDE4DIPP1
AC239802.2	0.362329	7.26909	6.63885	7.09104e-05	0.00107341	1.47185	UP	AC239802.2
TCF7L2	0.362169	7.66864	3.25177	0.00918778	0.04903	-3.66106	UP	TCF7L2
TBC1D9B	0.362103	9.02718	4.43439	0.00140497	0.0111329	-1.70453	UP	TBC1D9B
CPPED1	0.361988	7.29087	6.19107	0.000123286	0.00160721	0.880746	UP	CPPED1
NOG	0.360775	7.10339	4.15088	0.0021681	0.0157264	-2.16083	UP	NOG
RPL37	0.360557	8.06383	5.93074	0.000172085	0.00209548	0.524713	UP	RPL37
ZBED3	0.359949	8.4042	3.41882	0.0069776	0.0394391	-3.37793	UP	ZBED3
AC008581.2	0.359949	8.4042	3.41882	0.0069776	0.0394391	-3.37793	UP	AC008581.2
GTF2H1	0.359846	8.39101	3.33885	0.00795755	0.0438598	-3.51334	UP	GTF2H1
RALY	0.359011	10.7725	7.26351	3.41514e-05	0.000611084	2.25336	UP	RALY
IFT122	0.358905	8.03442	3.8119	0.00369464	0.0238621	-2.7184	UP	IFT122
HIGD2A	0.358714	11.3571	4.69426	0.00095348	0.0082567	-1.29524	UP	HIGD2A
ARL10	0.358714	11.3571	4.69426	0.00095348	0.0082567	-1.29524	UP	ARL10
ATP6V0E1	0.358237	13.1521	8.17488	1.2713e-05	0.000293754	3.31046	UP	ATP6V0E1
ACYP2	0.358178	8.8033	4.91561	0.000690626	0.00638643	-0.953771	UP	ACYP2
ZNRF3	0.357863	7.4641	3.51189	0.00599309	0.034965	-3.2208	UP	ZNRF3
APH1B	0.35783	8.92446	3.78807	0.00383786	0.0245566	-2.75804	UP	APH1B
ITPKC	0.357654	7.41763	4.17973	0.00207339	0.0151876	-2.11395	UP	ITPKC
MAP4K3-DT	0.35704	7.24191	4.73974	0.000891835	0.00780639	-1.22454	UP	MAP4K3-DT
CHCHD10	0.35702	10.229	3.62462	0.00499085	0.0303465	-3.03119	UP	CHCHD10
AL358790.1	0.356675	9.46034	4.22265	0.00194054	0.0143984	-2.0444	UP	AL358790.1
ASCC2	0.356656	10.0686	3.325	0.00814124	0.0447252	-3.53682	UP	ASCC2
SPACA9	0.356646	7.7427	5.63077	0.000255595	0.00284661	0.102856	UP	SPACA9
SYBU	0.356629	7.37658	3.92932	0.00306647	0.0205978	-2.5239	UP	SYBU
AC004551.1	0.356399	8.5427	3.84328	0.00351454	0.0229794	-2.66629	UP	AC004551.1
OAS2	0.356399	8.5427	3.84328	0.00351454	0.0229794	-2.66629	UP	OAS2
DHX40	0.356346	9.53875	3.39059	0.00730837	0.0410713	-3.42569	UP	DHX40
EFEMP1	0.356232	13.4754	3.45768	0.00654758	0.0374926	-3.31227	UP	EFEMP1
PLAG1	0.356223	7.28139	3.83294	0.00357283	0.0232555	-2.68345	UP	PLAG1
VAMP5	0.355751	11.8079	3.73542	0.00417526	0.0262816	-2.84577	UP	VAMP5
PPIC	0.355695	11.306	5.69328	0.000235131	0.00266507	0.191795	UP	PPIC
SNX24	0.355695	11.306	5.69328	0.000235131	0.00266507	0.191795	UP	SNX24
PODNL1	0.355301	7.42195	8.61638	8.11698e-06	0.000210338	3.79005	UP	PODNL1
TRPT1	0.354834	10.1046	4.50266	0.00126774	0.0103006	-1.59615	UP	TRPT1
VWA1	0.354779	7.24034	3.59611	0.00522658	0.0314257	-3.07906	UP	VWA1
APRT	0.354584	10.5135	4.39381	0.00149394	0.0116732	-1.76923	UP	APRT
PPM1M	0.354366	8.95864	4.42735	0.00141999	0.0112165	-1.71574	UP	PPM1M
AC087286.2	0.353364	8.03197	6.27673	0.000110688	0.0014948	0.99589	UP	AC087286.2
TMTC3	0.353051	8.03851	4.04241	0.00256703	0.0179529	-2.3379	UP	TMTC3
TIGD7	0.352634	7.66376	5.8265	0.000197172	0.00232996	0.37953	UP	TIGD7
CSTB	0.352476	12.6949	7.66058	2.19659e-05	0.000443508	2.72552	UP	CSTB
NDUFB10	0.352203	11.1584	5.05891	0.000562604	0.00544404	-0.73631	UP	NDUFB10
TM4SF20	0.351929	6.92461	4.77606	0.000845657	0.00747534	-1.16828	UP	TM4SF20
IARS	0.351919	10.9677	3.55532	0.00558417	0.033074	-3.14764	UP	IARS
FAHD2B	0.351685	8.67591	4.0658	0.0024749	0.0174396	-2.29962	UP	FAHD2B
SSU72	0.35145	12.2041	4.6931	0.000955118	0.00826568	-1.29706	UP	SSU72
AP000892.4	0.351315	9.19584	3.60779	0.00512861	0.0309795	-3.05944	UP	AP000892.4
STX7	0.35105	8.90409	3.87141	0.00336095	0.022186	-2.61966	UP	STX7
ZKSCAN2	0.350951	7.54894	5.78281	0.000208836	0.00244145	0.318234	UP	ZKSCAN2
NXPH3	0.350933	7.07055	4.33918	0.00162327	0.0124777	-1.85666	UP	NXPH3
AGTRAP	0.350914	8.19285	3.64857	0.00480148	0.0293677	-2.99103	UP	AGTRAP
STARD5	0.350701	7.57847	4.87934	0.000727749	0.00663607	-1.00926	UP	STARD5
IL16	0.350701	7.57847	4.87934	0.000727749	0.00663607	-1.00926	UP	IL16
OXA1L	0.350686	9.46059	4.54753	0.00118537	0.0097794	-1.52525	UP	OXA1L
CCPG1	0.350654	10.1098	3.73825	0.00415635	0.0261745	-2.84105	UP	CCPG1
DNAAF4-CCPG1	0.350654	10.1098	3.73825	0.00415635	0.0261745	-2.84105	UP	DNAAF4-CCPG1
AL136295.3	0.350568	7.71478	3.95874	0.00292745	0.0198286	-2.4754	UP	AL136295.3
DCAF11	0.350568	7.71478	3.95874	0.00292745	0.0198286	-2.4754	UP	DCAF11
FLAD1	0.350248	8.91436	4.59089	0.00111116	0.0093144	-1.45699	UP	FLAD1
DUSP5	0.34999	9.19053	5.04346	0.000575095	0.00554347	-0.759615	UP	DUSP5
SLC12A9	0.349956	9.19005	3.52139	0.00590098	0.0345081	-3.20477	UP	SLC12A9
N4BP1	0.349895	7.67792	5.2618	0.000422986	0.00431612	-0.433321	UP	N4BP1
PTGR1	0.349852	11.0654	4.75484	0.000872313	0.00766958	-1.20113	UP	PTGR1
ZNF483	0.349852	11.0654	4.75484	0.000872313	0.00766958	-1.20113	UP	ZNF483
TBL1XR1	0.349605	8.18224	4.04423	0.00255976	0.0179066	-2.33493	UP	TBL1XR1
AC024592.3	0.349441	11.8041	3.60058	0.00518888	0.031222	-3.07155	UP	AC024592.3
NDUFA11	0.349441	11.8041	3.60058	0.00518888	0.031222	-3.07155	UP	NDUFA11
TNFSF12	0.349366	8.68796	5.75889	0.000215537	0.00250488	0.284557	UP	TNFSF12
TNFSF12-TNFSF13	0.349366	8.68796	5.75889	0.000215537	0.00250488	0.284557	UP	TNFSF12-TNFSF13
HSBP1	0.349277	11.2444	3.73248	0.00419498	0.0263695	-2.85067	UP	HSBP1
HADHB	0.348439	9.22719	5.09449	0.00053492	0.00522763	-0.682748	UP	HADHB
SOCS1	0.348175	7.25704	5.21092	0.000454099	0.00457256	-0.508761	UP	SOCS1
TOB2	0.347896	7.82215	4.82872	0.000783181	0.00704121	-1.08702	UP	TOB2
RARS2	0.34691	9.6547	5.06933	0.000554344	0.00538243	-0.720611	UP	RARS2
LAMTOR4	0.346242	9.48946	4.67691	0.000978186	0.0084282	-1.32229	UP	LAMTOR4
HACD1	0.346219	10.9003	3.87703	0.0033311	0.0220471	-2.61035	UP	HACD1
C3	0.345941	7.0653	3.48197	0.00629283	0.0363592	-3.27127	UP	C3
AC136469.1	0.345424	7.41116	6.5208	8.18399e-05	0.00119545	1.31859	UP	AC136469.1
PTEN	0.345314	11.0502	3.31922	0.00821912	0.0450938	-3.54661	UP	PTEN
RIMS3	0.345163	7.09164	4.26615	0.00181504	0.0136337	-1.97413	UP	RIMS3
SMPDL3A	0.34484	8.65503	3.88478	0.0032904	0.0218566	-2.59752	UP	SMPDL3A
NACC2	0.34428	9.39752	7.93859	1.62896e-05	0.000351092	3.04533	UP	NACC2
ELF2	0.344011	9.03123	4.39937	0.0014814	0.0115983	-1.76035	UP	ELF2
NDUFS7	0.343884	10.6574	4.41087	0.00145583	0.0114372	-1.74201	UP	NDUFS7
AC005329.1	0.343884	10.6574	4.41087	0.00145583	0.0114372	-1.74201	UP	AC005329.1
CSDE1	0.343702	7.93264	4.22387	0.00193688	0.0143751	-2.04242	UP	CSDE1
GAMT	0.343348	9.45591	4.09497	0.00236483	0.0168253	-2.25194	UP	GAMT
ATG14	0.343103	8.31419	4.53091	0.0012152	0.00996192	-1.55148	UP	ATG14
AC024588.1	0.34295	8.50856	4.30698	0.00170503	0.0129745	-1.90837	UP	AC024588.1
PEX16	0.342875	8.91843	6.26658	0.000112105	0.00150687	0.982302	UP	PEX16
OSBPL2	0.342577	8.54148	6.95492	4.8715e-05	0.000806155	1.87338	UP	OSBPL2
PCMTD2	0.341494	8.44215	4.60042	0.00109552	0.00922264	-1.44202	UP	PCMTD2
TRAPPC3L	0.341431	7.83596	4.52992	0.001217	0.00996781	-1.55305	UP	TRAPPC3L
CALHM5	0.341431	7.83596	4.52992	0.001217	0.00996781	-1.55305	UP	CALHM5
PITPNM1	0.34127	9.32309	3.53111	0.00580839	0.0340462	-3.18841	UP	PITPNM1
ASIC1	0.341142	7.31156	3.66488	0.00467678	0.0287866	-2.9637	UP	ASIC1
PLEKHA2	0.340852	9.82752	6.34924	0.000101111	0.00139955	1.09259	UP	PLEKHA2
AL158214.2	0.340693	8.58297	4.14307	0.00219448	0.0158711	-2.17352	UP	AL158214.2
COG2	0.340693	8.58297	4.14307	0.00219448	0.0158711	-2.17352	UP	COG2
NEGR1	0.340478	7.2439	5.00855	0.000604432	0.00577769	-0.812407	UP	NEGR1
ZRANB2-AS2	0.340478	7.2439	5.00855	0.000604432	0.00577769	-0.812407	UP	ZRANB2-AS2
MCEE	0.340335	9.36486	4.11523	0.00229144	0.0164263	-2.21888	UP	MCEE
SYF2	0.34022	10.4489	3.69655	0.00444423	0.0276521	-2.9107	UP	SYF2
AC013652.1	0.340177	7.08793	4.24684	0.00186964	0.0139702	-2.00528	UP	AC013652.1
CHKB-CPT1B	0.339973	8.68778	5.00642	0.00060627	0.0057885	-0.815627	UP	CHKB-CPT1B
CHKB	0.339973	8.68778	5.00642	0.00060627	0.0057885	-0.815627	UP	CHKB
DELE1	0.339942	8.24861	3.88583	0.00328493	0.0218255	-2.59578	UP	DELE1
MED15P1	0.339472	7.61736	4.13724	0.00221443	0.0159699	-2.18302	UP	MED15P1
MED15P6	0.339472	7.61736	4.13724	0.00221443	0.0159699	-2.18302	UP	MED15P6
MED15P7	0.339472	7.61736	4.13724	0.00221443	0.0159699	-2.18302	UP	MED15P7
TMEM127	0.337412	7.98802	4.43344	0.00140698	0.0111457	-1.70604	UP	TMEM127
CIAO1	0.337318	9.73496	4.38174	0.00152155	0.0118285	-1.78852	UP	CIAO1
EDNRA	0.336904	7.87714	4.91379	0.00069244	0.00639891	-0.956552	UP	EDNRA
CRADD	0.336757	8.79316	3.41053	0.00707312	0.0399041	-3.39196	UP	CRADD
KCTD15	0.335853	7.71299	3.61976	0.00503025	0.0305388	-3.03934	UP	KCTD15
FAM131A	0.33579	7.93219	3.84243	0.00351926	0.0229939	-2.66769	UP	FAM131A
SNHG11	0.33558	7.67228	4.36819	0.00155319	0.0120405	-1.8102	UP	SNHG11
HSCB	0.33536	9.00554	4.2448	0.00187552	0.013999	-2.00858	UP	HSCB
HOXC10	0.335229	7.35519	3.83175	0.00357958	0.0232755	-2.68542	UP	HOXC10
AC104825.1	0.335069	7.65806	3.57575	0.00540196	0.0322687	-3.11327	UP	AC104825.1
INO80B-WBP1	0.334792	9.85016	3.28679	0.00867097	0.0468904	-3.60162	UP	INO80B-WBP1
WBP1	0.334792	9.85016	3.28679	0.00867097	0.0468904	-3.60162	UP	WBP1
RGPD1	0.334792	9.85016	3.28679	0.00867097	0.0468904	-3.60162	UP	RGPD1
DDA1	0.334602	11.0188	4.551	0.00117925	0.0097544	-1.51978	UP	DDA1
AC006538.2	0.334379	9.96246	4.0749	0.00244	0.0172353	-2.28474	UP	AC006538.2
SLC39A3	0.334379	9.96246	4.0749	0.00244	0.0172353	-2.28474	UP	SLC39A3
TMEM167B	0.334303	9.37185	3.82903	0.00359514	0.023362	-2.68994	UP	TMEM167B
PHKA2-AS1	0.33355	7.98024	5.82494	0.000197576	0.0023316	0.377344	UP	PHKA2-AS1
PHKA2	0.33355	7.98024	5.82494	0.000197576	0.0023316	0.377344	UP	PHKA2
TTC17	0.333503	8.69183	4.04502	0.00255658	0.0178916	-2.33363	UP	TTC17
LRP3	0.33331	10.3152	3.5154	0.00595887	0.0348022	-3.21487	UP	LRP3
MYO1D	0.33252	7.95941	3.95972	0.00292292	0.0198134	-2.47378	UP	MYO1D
HCLS1	0.332272	7.80066	5.13062	0.000508304	0.00501201	-0.628554	UP	HCLS1
NCK2	0.332216	9.12381	7.17857	3.76177e-05	0.000659808	2.14993	UP	NCK2
AC009505.1	0.332216	9.12381	7.17857	3.76177e-05	0.000659808	2.14993	UP	AC009505.1
BICD2	0.331535	10.0036	5.33707	0.000381078	0.003952	-0.322375	UP	BICD2
TEX264	0.331327	8.42403	4.21837	0.00195337	0.014478	-2.05132	UP	TEX264
BVES-AS1	0.331077	8.20806	3.46563	0.00646302	0.0371104	-3.29884	UP	BVES-AS1
POPDC3	0.331077	8.20806	3.46563	0.00646302	0.0371104	-3.29884	UP	POPDC3
KAT8	0.330799	7.9966	4.2271	0.00192727	0.0143083	-2.03719	UP	KAT8
AC073082.1	0.330654	7.06346	6.00332	0.000156665	0.00194823	0.624904	UP	AC073082.1
LHCGR	0.330654	7.06346	6.00332	0.000156665	0.00194823	0.624904	UP	LHCGR
FAM170B	0.330459	7.03146	3.68729	0.00451093	0.0279848	-2.92619	UP	FAM170B
FAM170B-AS1	0.330459	7.03146	3.68729	0.00451093	0.0279848	-2.92619	UP	FAM170B-AS1
HAS3	0.330345	7.27421	4.37827	0.00152958	0.0118876	-1.79407	UP	HAS3
GPT2	0.330197	9.20625	4.02839	0.002624	0.018245	-2.36089	UP	GPT2
AC020916.1	0.330128	8.12162	4.32167	0.0016672	0.0127625	-1.88476	UP	AC020916.1
FRAS1	0.330104	7.09573	3.56114	0.00553163	0.0328224	-3.13785	UP	FRAS1
SLC6A8	0.329733	7.66119	4.20952	0.00198018	0.0146334	-2.06565	UP	SLC6A8
CLIP4	0.329579	8.93981	4.63153	0.00104608	0.00888921	-1.39322	UP	CLIP4
AC131953.1	0.329506	7.962	3.47985	0.00631465	0.036424	-3.27484	UP	AC131953.1
APBB2	0.329506	7.962	3.47985	0.00631465	0.036424	-3.27484	UP	APBB2
MIER1	0.328782	8.82154	3.24429	0.00930235	0.049507	-3.67377	UP	MIER1
SECISBP2L	0.327641	9.08434	3.85452	0.00345232	0.0226586	-2.64765	UP	SECISBP2L
TRIM4	0.327306	10.0557	6.72367	6.40384e-05	0.000992865	1.58085	UP	TRIM4
AC022098.1	0.327074	7.40372	4.36297	0.00156556	0.0121125	-1.81855	UP	AC022098.1
ADGRL1	0.327074	7.40372	4.36297	0.00156556	0.0121125	-1.81855	UP	ADGRL1
CRTAP	0.326935	10.9794	4.33314	0.00163829	0.0125798	-1.86636	UP	CRTAP
ASAH1	0.326914	8.13609	3.46437	0.00647636	0.0371621	-3.30097	UP	ASAH1
RBPMS	0.326841	8.49816	3.58589	0.00531387	0.0318299	-3.09623	UP	RBPMS
AC008264.2	0.326733	9.70982	5.15897	0.000488416	0.00483537	-0.586163	UP	AC008264.2
MKLN1	0.326733	9.70982	5.15897	0.000488416	0.00483537	-0.586163	UP	MKLN1
PXDC1	0.326586	7.39787	4.71219	0.000928657	0.00807732	-1.26735	UP	PXDC1
PXYLP1	0.326269	7.59389	3.96543	0.00289674	0.0196835	-2.46437	UP	PXYLP1
AC117383.1	0.326269	7.59389	3.96543	0.00289674	0.0196835	-2.46437	UP	AC117383.1
EEF1AKMT3	0.326209	9.28939	3.92782	0.00307378	0.0206268	-2.52639	UP	EEF1AKMT3
AC025165.3	0.326209	9.28939	3.92782	0.00307378	0.0206268	-2.52639	UP	AC025165.3
GPR83	0.326073	7.01091	8.05757	1.43681e-05	0.000319911	3.17958	UP	GPR83
TMEM198B	0.325487	7.34284	4.65725	0.001007	0.00861983	-1.35299	UP	TMEM198B
FAM8A1	0.325342	7.82677	6.68527	6.70556e-05	0.00102978	1.53162	UP	FAM8A1
FUOM	0.325322	7.63018	4.48041	0.00131084	0.010548	-1.63141	UP	FUOM
DHRS4L2	0.324891	8.08456	3.93537	0.00303735	0.0204321	-2.51392	UP	DHRS4L2
KIAA0895	0.324446	7.20576	6.49291	8.46809e-05	0.00122648	1.28211	UP	KIAA0895
ENPP4	0.324321	7.67627	5.15718	0.000489647	0.00484193	-0.588836	UP	ENPP4
EPS15	0.324268	8.11035	4.35915	0.00157469	0.0121626	-1.82467	UP	EPS15
RNF41	0.323901	7.86724	4.79868	0.000818192	0.00728223	-1.13333	UP	RNF41
FLYWCH2	0.323842	8.52553	4.14296	0.00219487	0.0158711	-2.17371	UP	FLYWCH2
ZCRB1	0.323754	7.85361	3.70203	0.00440528	0.027447	-2.90155	UP	ZCRB1
SERPINA5	0.323029	7.17716	4.94375	0.00066322	0.00617241	-0.910846	UP	SERPINA5
DCDC1	0.322979	7.69325	3.72733	0.00422978	0.0265217	-2.85927	UP	DCDC1
AL357140.1	0.322803	7.68462	3.60533	0.00514911	0.0310426	-3.06357	UP	AL357140.1
CTNNBIP1	0.322803	7.68462	3.60533	0.00514911	0.0310426	-3.06357	UP	CTNNBIP1
AC068724.4	0.322802	11.7519	4.00912	0.00270449	0.0186816	-2.39252	UP	AC068724.4
CCNDBP1	0.322802	11.7519	4.00912	0.00270449	0.0186816	-2.39252	UP	CCNDBP1
ING4	0.32273	7.69321	3.47426	0.00637249	0.0367161	-3.28427	UP	ING4
PARP3	0.322334	10.1133	7.06095	4.30644e-05	0.000733829	2.00526	UP	PARP3
ZNF16	0.322091	7.87831	5.01735	0.000596889	0.00572747	-0.799083	UP	ZNF16
C14orf28	0.321701	7.66455	4.17879	0.00207642	0.015195	-2.11548	UP	C14orf28
AL049870.3	0.321701	7.66455	4.17879	0.00207642	0.015195	-2.11548	UP	AL049870.3
EYA2	0.321417	9.82684	4.22777	0.0019253	0.0143008	-2.03612	UP	EYA2
STARD7	0.321012	11.6968	3.48047	0.0063082	0.0364021	-3.27379	UP	STARD7
AL160269.1	0.320974	8.03514	7.74962	1.99427e-05	0.00041053	2.8289	UP	AL160269.1
SLC35D2	0.320974	8.03514	7.74962	1.99427e-05	0.00041053	2.8289	UP	SLC35D2
AC011005.1	0.320937	10.6719	4.88384	0.000723038	0.00660624	-1.00238	UP	AC011005.1
SETD3	0.320625	11.0493	3.82273	0.0036314	0.0235144	-2.7004	UP	SETD3
NAV3	0.32055	8.76128	4.00697	0.00271361	0.0187259	-2.39605	UP	NAV3
NDUFA3	0.320298	11.9646	3.79441	0.00379917	0.0243827	-2.74748	UP	NDUFA3
COX6A1P2	0.319719	11.2025	3.43718	0.0067709	0.0385535	-3.3469	UP	COX6A1P2
COX6A1	0.319719	11.2025	3.43718	0.0067709	0.0385535	-3.3469	UP	COX6A1
AL021546.1	0.319719	11.2025	3.43718	0.0067709	0.0385535	-3.3469	UP	AL021546.1
NRSN2	0.31941	8.6248	4.40309	0.00147308	0.0115365	-1.75442	UP	NRSN2
THSD7B	0.319126	6.98124	5.32848	0.00038563	0.00399499	-0.335005	UP	THSD7B
ZNF704	0.318819	7.20149	6.97176	4.77662e-05	0.000796682	1.89442	UP	ZNF704
UVRAG	0.318767	8.18213	3.32816	0.0080989	0.044514	-3.53146	UP	UVRAG
LCMT1	0.318683	10.2814	4.10282	0.00233612	0.0166944	-2.23913	UP	LCMT1
GTF2IRD2P1	0.318317	7.45631	4.61847	0.00106654	0.00902832	-1.41369	UP	GTF2IRD2P1
CD14	0.318119	7.25029	4.84911	0.000760323	0.0068784	-1.05565	UP	CD14
TSEN2	0.317643	9.02896	3.56846	0.0054663	0.0325371	-3.12554	UP	TSEN2
MKRN2OS	0.317643	9.02896	3.56846	0.0054663	0.0325371	-3.12554	UP	MKRN2OS
RSU1	0.317633	9.70005	3.88057	0.00331244	0.0219764	-2.60449	UP	RSU1
CFDP1	0.317604	8.02999	6.1232	0.000134367	0.00172471	0.788824	UP	CFDP1
MID2	0.317192	7.65601	6.43713	9.06883e-05	0.00128979	1.20885	UP	MID2
JDP2	0.317009	7.32122	6.6901	6.66674e-05	0.00102554	1.53783	UP	JDP2
OMA1	0.316412	8.45597	6.1732	0.000126104	0.00163619	0.85661	UP	OMA1
DLX3	0.315919	7.3341	3.71523	0.00431278	0.0269683	-2.87948	UP	DLX3
VPS28	0.315836	10.0284	3.30206	0.00845504	0.0461123	-3.57571	UP	VPS28
NMRK1	0.315711	8.46972	6.33341	0.000103123	0.00142181	1.07154	UP	NMRK1
SMYD4	0.315213	8.52677	3.85456	0.00345209	0.0226586	-2.64759	UP	SMYD4
ULBP1	0.315096	7.18458	4.66781	0.000991417	0.00852618	-1.3365	UP	ULBP1
ZNF688	0.314509	7.7579	5.39823	0.000350317	0.00367966	-0.232833	UP	ZNF688
CPNE1	0.314489	9.85763	5.31851	0.000390979	0.00403743	-0.349656	UP	CPNE1
BST2	0.314026	7.17604	4.48208	0.00130755	0.0105277	-1.62876	UP	BST2
SLC39A11	0.313745	8.33333	4.89251	0.000714028	0.00655657	-0.989089	UP	SLC39A11
SCARB1	0.313545	7.56316	7.21986	3.5887e-05	0.000635	2.20032	UP	SCARB1
JOSD1	0.313286	8.87356	3.68599	0.00452039	0.0280372	-2.92836	UP	JOSD1
PSMD4	0.312781	10.6523	4.13822	0.00221106	0.0159665	-2.18142	UP	PSMD4
AC003991.1	0.312388	8.64274	4.3727	0.00154257	0.0119635	-1.80297	UP	AC003991.1
LAMP2	0.312323	11.5076	3.84274	0.00351756	0.0229882	-2.66719	UP	LAMP2
FBXW8	0.312137	7.82963	4.74376	0.000886591	0.00776296	-1.21831	UP	FBXW8
THBS1	0.311688	14.4002	3.34729	0.00784772	0.0433761	-3.49904	UP	THBS1
FSIP1	0.311688	14.4002	3.34729	0.00784772	0.0433761	-3.49904	UP	FSIP1
PARP14	0.311634	7.58784	5.07244	0.000551899	0.00537448	-0.71592	UP	PARP14
ATP6AP1L	0.311017	7.24812	5.49686	0.000306189	0.00330314	-0.0895237	UP	ATP6AP1L
C2orf49	0.310799	8.49977	4.60959	0.0010807	0.00913137	-1.42763	UP	C2orf49
FKBP9	0.310629	7.16708	3.6053	0.00514933	0.0310426	-3.06362	UP	FKBP9
GYG2	0.310079	7.32793	3.59766	0.00521351	0.0313608	-3.07646	UP	GYG2
NRCAM	0.310051	7.00505	5.40092	0.000349028	0.00366893	-0.228911	UP	NRCAM
RBMS1	0.309414	10.613	4.31612	0.0016814	0.0128355	-1.89369	UP	RBMS1
RBMS1P1	0.309414	10.613	4.31612	0.0016814	0.0128355	-1.89369	UP	RBMS1P1
IRAK3	0.309414	10.613	4.31612	0.0016814	0.0128355	-1.89369	UP	IRAK3
AL713852.1	0.309258	7.40299	3.60727	0.00513298	0.0309795	-3.06032	UP	AL713852.1
C1orf21	0.309258	7.40299	3.60727	0.00513298	0.0309795	-3.06032	UP	C1orf21
PMS2P6	0.308968	8.16492	3.53863	0.00573773	0.033684	-3.17573	UP	PMS2P6
PMS2P10	0.308968	8.16492	3.53863	0.00573773	0.033684	-3.17573	UP	PMS2P10
AC211486.3	0.308968	8.16492	3.53863	0.00573773	0.033684	-3.17573	UP	AC211486.3
PMS2P2	0.308968	8.16492	3.53863	0.00573773	0.033684	-3.17573	UP	PMS2P2
PMS2P11	0.308968	8.16492	3.53863	0.00573773	0.033684	-3.17573	UP	PMS2P11
HEYL	0.308829	7.13411	5.67209	0.000241864	0.00272455	0.161703	UP	HEYL
VPS37D	0.308729	8.16787	5.67627	0.000240517	0.00271606	0.167653	UP	VPS37D
IFRD1	0.308485	8.51944	3.49179	0.00619276	0.0358638	-3.25469	UP	IFRD1
GSTP1	0.308475	12.7865	4.59598	0.00110278	0.00926669	-1.44899	UP	GSTP1
TRAPPC2	0.308076	8.60251	3.95147	0.00296116	0.0200175	-2.48737	UP	TRAPPC2
IL27RA	0.307985	7.2794	6.51873	8.20471e-05	0.00119784	1.31589	UP	IL27RA
BAIAP2L1	0.307787	12.7226	3.38749	0.00734567	0.0412052	-3.43094	UP	BAIAP2L1
RPS3AP6	0.307787	12.7226	3.38749	0.00734567	0.0412052	-3.43094	UP	RPS3AP6
COX5B	0.307439	12.5741	4.55429	0.00117346	0.00971819	-1.51459	UP	COX5B
LEPROTL1	0.307355	14.3862	3.25912	0.0090768	0.0485486	-3.64858	UP	LEPROTL1
AC005697.2	0.307285	7.10351	8.04515	1.45565e-05	0.000323061	3.16564	UP	AC005697.2
AC005697.1	0.307285	7.10351	8.04515	1.45565e-05	0.000323061	3.16564	UP	AC005697.1
LYRM9	0.307285	7.10351	8.04515	1.45565e-05	0.000323061	3.16564	UP	LYRM9
NR2F6	0.307188	9.25461	3.6876	0.00450868	0.0279835	-2.92567	UP	NR2F6
CLDN23	0.307172	9.15996	5.94264	0.00016945	0.0020698	0.541181	UP	CLDN23
FGD4	0.306696	7.08193	3.76582	0.00397678	0.0252459	-2.79507	UP	FGD4
DMAC2L	0.306591	8.40273	4.09611	0.00236064	0.0168128	-2.25007	UP	DMAC2L
TMED2	0.306556	10.7731	5.54861	0.000285463	0.00311003	-0.0148816	UP	TMED2
AC084024.3	0.306507	12.3953	4.08162	0.00241453	0.0170949	-2.27374	UP	AC084024.3
LSM1	0.306507	12.3953	4.08162	0.00241453	0.0170949	-2.27374	UP	LSM1
MED29	0.305683	8.81819	3.36087	0.00767419	0.042674	-3.47602	UP	MED29
PPP1R3D	0.305251	7.67087	5.72035	0.000226821	0.00259871	0.23015	UP	PPP1R3D
MOB2	0.304453	8.1226	3.86615	0.00338911	0.0223397	-2.62837	UP	MOB2
RPP25L	0.304119	8.88985	4.39822	0.00148399	0.0116153	-1.76219	UP	RPP25L
NAT1	0.303828	7.99886	3.97067	0.00287292	0.0195749	-2.45573	UP	NAT1
RPL27A	0.303416	14.1616	6.17435	0.00012592	0.00163459	0.858161	UP	RPL27A
AC026956.1	0.303335	7.84855	4.17855	0.00207717	0.015195	-2.11586	UP	AC026956.1
AC104041.1	0.303335	7.84855	4.17855	0.00207717	0.015195	-2.11586	UP	AC104041.1
COX11	0.30329	7.50676	5.37715	0.000360607	0.00377478	-0.263637	UP	COX11
TOM1L1	0.30329	7.50676	5.37715	0.000360607	0.00377478	-0.263637	UP	TOM1L1
ZCWPW1	0.303166	7.37127	4.27907	0.00177944	0.0134349	-1.9533	UP	ZCWPW1
PMPCB	0.303072	10.1433	4.8578	0.00075081	0.00681699	-1.04231	UP	PMPCB
EIF2S2	0.302879	7.94038	3.93463	0.00304087	0.0204508	-2.51514	UP	EIF2S2
OTX1	0.302782	7.1384	4.59233	0.00110878	0.00929722	-1.45472	UP	OTX1
SURF1	0.302068	9.04624	4.82971	0.00078205	0.00703334	-1.08549	UP	SURF1
FAHD2A	0.301762	7.35013	4.09928	0.00234901	0.0167647	-2.2449	UP	FAHD2A
LINC00324	0.301317	7.06279	6.95348	4.87968e-05	0.00080694	1.87158	UP	LINC00324
SBF2-AS1	0.300945	8.25932	3.88138	0.0033082	0.0219536	-2.60315	UP	SBF2-AS1
ISYNA1	0.300697	7.30685	4.44514	0.00138235	0.0110076	-1.68743	UP	ISYNA1
FBXO4	0.300553	8.37578	3.70413	0.00439039	0.0273687	-2.89803	UP	FBXO4
AKR7A3	0.300476	8.85466	4.05343	0.00252318	0.0177047	-2.31986	UP	AKR7A3
LPCAT3	0.300323	8.36491	4.91776	0.000688492	0.00637312	-0.95049	UP	LPCAT3
ARL4A	0.300236	8.29709	3.29815	0.00850987	0.0462753	-3.58235	UP	ARL4A
RNASEL	0.300055	8.46564	4.09814	0.00235319	0.0167771	-2.24676	UP	RNASEL
IL12A	-0.300019	6.92007	-5.99753	0.000157839	0.00195664	0.616935	DOWN	IL12A
IL12A-AS1	-0.300019	6.92007	-5.99753	0.000157839	0.00195664	0.616935	DOWN	IL12A-AS1
ANKRD54	-0.30019	8.5526	-5.50506	0.000302798	0.00327298	-0.0776658	DOWN	ANKRD54
METTL27	-0.300229	8.11421	-3.95682	0.00293631	0.019869	-2.47856	DOWN	METTL27
SLC7A14-AS1	-0.300725	6.97176	-7.74953	1.99447e-05	0.00041053	2.82879	DOWN	SLC7A14-AS1
SLC7A14	-0.300725	6.97176	-7.74953	1.99447e-05	0.00041053	2.82879	DOWN	SLC7A14
TMEM181	-0.301037	10.7331	-4.66831	0.000990686	0.00852256	-1.33572	DOWN	TMEM181
METTL17	-0.301125	8.72483	-4.05388	0.0025214	0.0176968	-2.31912	DOWN	METTL17
AL161668.3	-0.301125	8.72483	-4.05388	0.0025214	0.0176968	-2.31912	DOWN	AL161668.3
VDAC3	-0.301149	12.0931	-3.40166	0.00717687	0.0404397	-3.40698	DOWN	VDAC3
MYBBP1A	-0.301296	7.18889	-3.61579	0.00506264	0.0307016	-3.046	DOWN	MYBBP1A
XYLB	-0.301724	7.17147	-4.06891	0.00246292	0.0173883	-2.29453	DOWN	XYLB
ALG13	-0.302138	9.25067	-5.12102	0.000515235	0.00506402	-0.642936	DOWN	ALG13
LMNB1	-0.302659	7.13419	-3.34919	0.00782315	0.0432803	-3.49581	DOWN	LMNB1
EML1	-0.303013	8.93898	-4.47861	0.00131439	0.0105673	-1.63426	DOWN	EML1
GET4	-0.303465	8.22083	-3.40187	0.00717433	0.0404337	-3.40661	DOWN	GET4
C1orf35	-0.304036	8.02508	-5.7752	0.000210943	0.00246294	0.307527	DOWN	C1orf35
DPH2	-0.304042	8.87215	-6.29075	0.000108762	0.00148248	1.01465	DOWN	DPH2
AL357079.2	-0.304042	8.87215	-6.29075	0.000108762	0.00148248	1.01465	DOWN	AL357079.2
BICD1	-0.304145	7.05961	-5.0311	0.000585302	0.00563791	-0.778283	DOWN	BICD1
RPE	-0.304716	9.15845	-3.71996	0.00428011	0.0267945	-2.87158	DOWN	RPE
TGFBI	-0.305252	14.6602	-5.219	0.000448995	0.0045332	-0.496749	DOWN	TGFBI
POMT2	-0.305511	7.61883	-4.0113	0.00269524	0.018639	-2.38893	DOWN	POMT2
DOP1B	-0.306146	8.56325	-4.53717	0.00120386	0.00990147	-1.54159	DOWN	DOP1B
MFN2	-0.306289	9.00985	-3.44864	0.00664513	0.0379564	-3.32754	DOWN	MFN2
ACYP1	-0.306438	8.54305	-3.26877	0.00893313	0.0479781	-3.63221	DOWN	ACYP1
TMEM248	-0.306497	8.9514	-3.60708	0.00513457	0.0309795	-3.06064	DOWN	TMEM248
STX4	-0.306792	9.54586	-3.5329	0.0057915	0.033967	-3.18539	DOWN	STX4
AC002480.2	-0.306984	6.96006	-8.09969	1.37482e-05	0.000309615	3.22675	DOWN	AC002480.2
PITX1	-0.30711	9.90007	-3.54385	0.00568928	0.0335194	-3.16696	DOWN	PITX1
POLD3	-0.30732	7.56368	-5.17236	0.00047931	0.00476712	-0.56617	DOWN	POLD3
NLN	-0.307953	7.85052	-3.62721	0.00497002	0.0302399	-3.02685	DOWN	NLN
PREPL	-0.307983	8.3747	-3.7546	0.0040489	0.0256328	-2.81378	DOWN	PREPL
SLC3A1	-0.307983	8.3747	-3.7546	0.0040489	0.0256328	-2.81378	DOWN	SLC3A1
MYPN	-0.307997	7.08621	-3.83166	0.00358013	0.0232755	-2.68558	DOWN	MYPN
PVR	-0.308277	7.74507	-3.75307	0.00405878	0.0256717	-2.81632	DOWN	PVR
CEACAM19	-0.308277	7.74507	-3.75307	0.00405878	0.0256717	-2.81632	DOWN	CEACAM19
AC243964.3	-0.308277	7.74507	-3.75307	0.00405878	0.0256717	-2.81632	DOWN	AC243964.3
TAF4	-0.308335	8.1085	-4.06443	0.00248019	0.0174609	-2.30185	DOWN	TAF4
PPP1CA	-0.309137	9.91067	-5.17333	0.00047866	0.00476312	-0.564728	DOWN	PPP1CA
STARD8	-0.309526	6.96777	-6.67946	6.75257e-05	0.00103585	1.52415	DOWN	STARD8
AL135905.2	-0.309755	8.29495	-3.98842	0.00279383	0.0191402	-2.42653	DOWN	AL135905.2
PTP4A1	-0.309755	8.29495	-3.98842	0.00279383	0.0191402	-2.42653	DOWN	PTP4A1
GULP1	-0.309928	7.42095	-3.73127	0.00420316	0.0264149	-2.8527	DOWN	GULP1
TNFSF9	-0.310224	7.22823	-4.39423	0.001493	0.0116692	-1.76857	DOWN	TNFSF9
DCTPP1	-0.310245	9.69212	-4.22947	0.00192027	0.0142711	-2.03336	DOWN	DCTPP1
ZNF771	-0.310245	9.69212	-4.22947	0.00192027	0.0142711	-2.03336	DOWN	ZNF771
[truncated: 1,951 more rows]

## Sheet: mirDIP
mirDIP version: 5.0.2.3.		Gene Symbol -
Database version: 5.0.2.2		Micro RNA - hsa-miR-4739
Results (190)		Minimum Score - Very High
Gene Symbol	Uniprot	Pseudogene	MicroRNA	Integrated Score	Number of Sources	Score Class	Sources
POU2AF1	Q16633		hsa-miR-4739	0.651658	10	Very High	MBStar|MirTar2|bitargeting_May_2021|MirAncesTar|miranda_May_2021|miRDB_v6|mirmap_May_2021|mirzag|PITA_May_2021|RNA22
KLK4	Q9Y5K2		hsa-miR-4739	0.632015	9	Very High	MirTar2|PACCMIT|bitargeting_May_2021|MirAncesTar|miranda_May_2021|miRDB_v6|mirmap_May_2021|PITA_May_2021|RNA22
WDTC1	Q8N5D0		hsa-miR-4739	0.630034	12	Very High	MBStar|MirTar2|PACCMIT|bitargeting_May_2021|MirAncesTar|miranda_May_2021|miRDB_v6|mirmap_May_2021|MiRNATIP|mirzag|PITA_May_2021|RNA22
SDK1	Q7Z5N4		hsa-miR-4739	0.62907	11	Very High	MBStar|MirTar2|bitargeting_May_2021|MirAncesTar|miranda_May_2021|miRDB_v6|mirmap_May_2021|MiRNATIP|mirzag|PITA_May_2021|RNA22
C20orf96	Q9NUD7		hsa-miR-4739	0.624257	11	Very High	MBStar|MirTar2|bitargeting_May_2021|MirAncesTar|miranda_May_2021|miRDB_v6|mirmap_May_2021|MiRNATIP|mirzag|PITA_May_2021|RNA22
PRRT2	Q7Z6L0		hsa-miR-4739	0.614451	11	Very High	MBStar|MirTar2|PACCMIT|bitargeting_May_2021|MirAncesTar|miranda_May_2021|miRDB_v6|mirmap_May_2021|mirzag|PITA_May_2021|RNA22
LSAMP	Q13449		hsa-miR-4739	0.611999	11	Very High	MBStar|MirTar2|bitargeting_May_2021|MirAncesTar|miranda_May_2021|miRDB_v6|mirmap_May_2021|MiRNATIP|mirzag|PITA_May_2021|RNA22
PIANP	Q8IYJ0		hsa-miR-4739	0.607785	11	Very High	MBStar|MirTar2|PACCMIT|bitargeting_May_2021|MirAncesTar|miranda_May_2021|miRDB_v6|mirmap_May_2021|mirzag|PITA_May_2021|RNA22
PLAGL2	Q9UPG8		hsa-miR-4739	0.606074	12	Very High	MBStar|MirTar2|PACCMIT|bitargeting_May_2021|MirAncesTar|miranda_May_2021|miRDB_v6|mirmap_May_2021|MiRNATIP|mirzag|PITA_May_2021|RNA22
AIF1L	Q9BQI0		hsa-miR-4739	0.597864	12	Very High	MBStar|MirTar2|PACCMIT|bitargeting_May_2021|MirAncesTar|miranda_May_2021|miRDB_v6|mirmap_May_2021|MiRNATIP|mirzag|PITA_May_2021|RNA22
AR	P10275		hsa-miR-4739	0.584592	12	Very High	MBStar|MirTar2|PACCMIT|bitargeting_May_2021|MirAncesTar|miranda_May_2021|miRDB_v6|mirmap_May_2021|MiRNATIP|mirzag|PITA_May_2021|RNA22
NFIX	Q14938		hsa-miR-4739	0.583631	11	Very High	MBStar|PACCMIT|bitargeting_May_2021|MirAncesTar|miranda_May_2021|miRDB_v6|mirmap_May_2021|MiRNATIP|mirzag|PITA_May_2021|RNA22
NFAT5	O94916		hsa-miR-4739	0.577204	11	Very High	MBStar|MirTar2|bitargeting_May_2021|MirAncesTar|miranda_May_2021|miRDB_v6|mirmap_May_2021|MiRNATIP|mirzag|PITA_May_2021|RNA22
LASP1	Q14847		hsa-miR-4739	0.571579	11	Very High	MirTar2|PACCMIT|bitargeting_May_2021|MirAncesTar|miranda_May_2021|miRDB_v6|mirmap_May_2021|MiRNATIP|mirzag|PITA_May_2021|RNA22
GATAD2B	Q8WXI9		hsa-miR-4739	0.570884	11	Very High	MBStar|MirTar2|bitargeting_May_2021|MirAncesTar|miranda_May_2021|miRDB_v6|mirmap_May_2021|MiRNATIP|mirzag|PITA_May_2021|RNA22
MAFG	O15525		hsa-miR-4739	0.570044	11	Very High	MirTar2|PACCMIT|bitargeting_May_2021|MirAncesTar|miranda_May_2021|miRDB_v6|mirmap_May_2021|MiRNATIP|mirzag|PITA_May_2021|RNA22
DLX3	O60479		hsa-miR-4739	0.566521	10	Very High	MirTar2|PACCMIT|bitargeting_May_2021|MirAncesTar|miranda_May_2021|miRDB_v6|mirmap_May_2021|mirzag|PITA_May_2021|RNA22
HNF4A	P41235		hsa-miR-4739	0.565584	11	Very High	MBStar|MirTar2|bitargeting_May_2021|MirAncesTar|miranda_May_2021|miRDB_v6|mirmap_May_2021|MiRNATIP|mirzag|PITA_May_2021|RNA22
TNRC6B	Q9UPQ9		hsa-miR-4739	0.564844	12	Very High	MBStar|MirTar2|PACCMIT|bitargeting_May_2021|MirAncesTar|miranda_May_2021|miRDB_v6|mirmap_May_2021|MiRNATIP|mirzag|PITA_May_2021|RNA22
SNU13	P55769		hsa-miR-4739	0.562103	11	Very High	MBStar|MirTar2|bitargeting_May_2021|MirAncesTar|miranda_May_2021|miRDB_v6|mirmap_May_2021|MiRNATIP|mirzag|PITA_May_2021|RNA22
HERC3	Q15034		hsa-miR-4739	0.554585	11	Very High	MBStar|MirTar2|bitargeting_May_2021|MirAncesTar|miranda_May_2021|miRDB_v6|mirmap_May_2021|MiRNATIP|mirzag|PITA_May_2021|RNA22
OPA3	Q9H6K4		hsa-miR-4739	0.553432	11	Very High	MBStar|MirTar2|bitargeting_May_2021|MirAncesTar|miranda_May_2021|miRDB_v6|mirmap_May_2021|MiRNATIP|mirzag|PITA_May_2021|RNA22
IGFBP4	P22692		hsa-miR-4739	0.553337	11	Very High	MBStar|MirTar2|bitargeting_May_2021|MirAncesTar|miranda_May_2021|miRDB_v6|mirmap_May_2021|MiRNATIP|mirzag|PITA_May_2021|RNA22
CERS2	Q96G23		hsa-miR-4739	0.547606	11	Very High	MBStar|MirTar2|bitargeting_May_2021|MirAncesTar|miranda_May_2021|miRDB_v6|mirmap_May_2021|MiRNATIP|mirzag|PITA_May_2021|RNA22
CCND3	P30281		hsa-miR-4739	0.547401	13	Very High	MBStar|MirTar2|PACCMIT|bitargeting_May_2021|MirAncesTar|miranda_May_2021|miRDB_v6|mirmap_May_2021|MiRNATIP|mirzag|PITA_May_2021|RNA22|rnahybrid_May_2021
SOX12	O15370		hsa-miR-4739	0.546128	11	Very High	MBStar|MirTar2|PACCMIT|bitargeting_May_2021|MirAncesTar|miranda_May_2021|miRDB_v6|mirmap_May_2021|mirzag|PITA_May_2021|RNA22
ARMH3	Q5T2E6		hsa-miR-4739	0.543717	11	Very High	MBStar|MirTar2|PACCMIT|bitargeting_May_2021|MirAncesTar|miranda_May_2021|miRDB_v6|mirmap_May_2021|mirzag|PITA_May_2021|RNA22
MPP2	Q14168		hsa-miR-4739	0.541509	11	Very High	MBStar|MirTar2|bitargeting_May_2021|MirAncesTar|miranda_May_2021|miRDB_v6|mirmap_May_2021|MiRNATIP|mirzag|PITA_May_2021|RNA22
PAX1	P15863		hsa-miR-4739	0.539755	10	Very High	MBStar|MirTar2|bitargeting_May_2021|MirAncesTar|miranda_May_2021|miRDB_v6|mirmap_May_2021|mirzag|PITA_May_2021|RNA22
ANKRD45	Q5TZF3		hsa-miR-4739	0.537967	8	Very High	MBStar|MirTar2|bitargeting_May_2021|MirAncesTar|miranda_May_2021|mirmap_May_2021|mirzag|PITA_May_2021
RAB3IL1	Q8TBN0		hsa-miR-4739	0.537919	10	Very High	MirTar2|bitargeting_May_2021|MirAncesTar|miranda_May_2021|miRDB_v6|mirmap_May_2021|MiRNATIP|mirzag|PITA_May_2021|RNA22
PLXNA1	Q9UIW2		hsa-miR-4739	0.536653	11	Very High	MBStar|PACCMIT|bitargeting_May_2021|MirAncesTar|miranda_May_2021|miRDB_v6|mirmap_May_2021|MiRNATIP|mirzag|PITA_May_2021|RNA22
LENG8	Q96PV6		hsa-miR-4739	0.536532	10	Very High	MirTar2|bitargeting_May_2021|MirAncesTar|miranda_May_2021|miRDB_v6|mirmap_May_2021|MiRNATIP|mirzag|PITA_May_2021|RNA22
HECTD4	Q9Y4D8		hsa-miR-4739	0.534893	11	Very High	MBStar|MirTar2|bitargeting_May_2021|MirAncesTar|miranda_May_2021|miRDB_v6|mirmap_May_2021|MiRNATIP|mirzag|PITA_May_2021|rnahybrid_May_2021
FZD1	Q9UP38		hsa-miR-4739	0.534723	12	Very High	MBStar|MirTar2|PACCMIT|bitargeting_May_2021|MirAncesTar|miranda_May_2021|miRDB_v6|mirmap_May_2021|MiRNATIP|mirzag|PITA_May_2021|RNA22
JCAD	Q9P266		hsa-miR-4739	0.532443	11	Very High	MBStar|MirTar2|bitargeting_May_2021|MirAncesTar|miranda_May_2021|miRDB_v6|mirmap_May_2021|MiRNATIP|mirzag|PITA_May_2021|RNA22
HOXC10	Q9NYD6		hsa-miR-4739	0.531943	11	Very High	MirTar2|PACCMIT|bitargeting_May_2021|MirAncesTar|miranda_May_2021|miRDB_v6|mirmap_May_2021|MiRNATIP|mirzag|PITA_May_2021|RNA22
WNT1	P04628		hsa-miR-4739	0.531245	9	Very High	MBStar|PACCMIT|bitargeting_May_2021|MirAncesTar|miranda_May_2021|miRDB_v6|mirmap_May_2021|mirzag|PITA_May_2021
KCNC4	Q03721		hsa-miR-4739	0.53035	12	Very High	MBStar|MirTar2|PACCMIT|bitargeting_May_2021|MirAncesTar|miranda_May_2021|miRDB_v6|mirmap_May_2021|MiRNATIP|mirzag|PITA_May_2021|RNA22
RUNX1T1	Q06455		hsa-miR-4739	0.530227	12	Very High	MBStar|MirTar2|PACCMIT|bitargeting_May_2021|MirAncesTar|miranda_May_2021|miRDB_v6|mirmap_May_2021|MiRNATIP|mirzag|PITA_May_2021|RNA22
UBQLN2	Q9UHD9		hsa-miR-4739	0.527979	11	Very High	MBStar|MirTar2|bitargeting_May_2021|MirAncesTar|miranda_May_2021|miRDB_v6|mirmap_May_2021|MiRNATIP|mirzag|PITA_May_2021|RNA22
TCP11L1	Q9NUJ3		hsa-miR-4739	0.523893	11	Very High	MirTar2|PACCMIT|bitargeting_May_2021|MirAncesTar|miranda_May_2021|miRDB_v6|mirmap_May_2021|MiRNATIP|mirzag|PITA_May_2021|RNA22
NEMP2	A6NFY4		hsa-miR-4739	0.523779	10	Very High	MBStar|MirTar2|bitargeting_May_2021|MirAncesTar|miranda_May_2021|miRDB_v6|mirmap_May_2021|mirzag|PITA_May_2021|RNA22
NECTIN1	Q15223		hsa-miR-4739	0.521306	11	Very High	MBStar|MirTar2|bitargeting_May_2021|MirAncesTar|miranda_May_2021|miRDB_v6|mirmap_May_2021|MiRNATIP|mirzag|PITA_May_2021|RNA22
HYOU1	Q9Y4L1		hsa-miR-4739	0.520993	11	Very High	MBStar|MirTar2|bitargeting_May_2021|MirAncesTar|miranda_May_2021|miRDB_v6|mirmap_May_2021|MiRNATIP|mirzag|PITA_May_2021|RNA22
CYB561D1	Q8N8Q1		hsa-miR-4739	0.520811	12	Very High	MBStar|MirTar2|PACCMIT|bitargeting_May_2021|MirAncesTar|miranda_May_2021|miRDB_v6|mirmap_May_2021|MiRNATIP|mirzag|PITA_May_2021|RNA22
EIF4EBP2	Q13542		hsa-miR-4739	0.520543	11	Very High	MBStar|MirTar2|bitargeting_May_2021|MirAncesTar|miranda_May_2021|miRDB_v6|mirmap_May_2021|MiRNATIP|mirzag|PITA_May_2021|RNA22
EYA3	Q99504		hsa-miR-4739	0.520234	11	Very High	MBStar|MirTar2|bitargeting_May_2021|MirAncesTar|miranda_May_2021|miRDB_v6|mirmap_May_2021|MiRNATIP|mirzag|PITA_May_2021|RNA22
ZFHX3	Q15911		hsa-miR-4739	0.511279	10	Very High	MirTar2|bitargeting_May_2021|MirAncesTar|miranda_May_2021|miRDB_v6|mirmap_May_2021|MiRNATIP|mirzag|PITA_May_2021|RNA22
TET3	O43151		hsa-miR-4739	0.509272	9	Very High	MirTar2|bitargeting_May_2021|MirAncesTar|miranda_May_2021|miRDB_v6|mirmap_May_2021|MiRNATIP|mirzag|PITA_May_2021
IFFO2	Q5TF58		hsa-miR-4739	0.509135	11	Very High	MirTar2|PACCMIT|bitargeting_May_2021|MirAncesTar|miranda_May_2021|miRDB_v6|mirmap_May_2021|MiRNATIP|mirzag|PITA_May_2021|RNA22
ABCG4	Q9H172		hsa-miR-4739	0.508508	10	Very High	MirTar2|bitargeting_May_2021|MirAncesTar|miranda_May_2021|miRDB_v6|mirmap_May_2021|MiRNATIP|mirzag|PITA_May_2021|RNA22
TP53I11	O14683		hsa-miR-4739	0.507386	12	Very High	MBStar|MirTar2|PACCMIT|bitargeting_May_2021|MirAncesTar|miranda_May_2021|miRDB_v6|mirmap_May_2021|MiRNATIP|mirzag|PITA_May_2021|RNA22
MVB12B	Q9H7P6		hsa-miR-4739	0.507171	12	Very High	MBStar|MirTar2|PACCMIT|bitargeting_May_2021|MirAncesTar|miranda_May_2021|miRDB_v6|mirmap_May_2021|MiRNATIP|mirzag|PITA_May_2021|RNA22
SPRY4	Q9C004		hsa-miR-4739	0.505866	12	Very High	MBStar|MirTar2|PACCMIT|bitargeting_May_2021|MirAncesTar|miranda_May_2021|miRDB_v6|mirmap_May_2021|MiRNATIP|mirzag|PITA_May_2021|RNA22
POMT2	Q9UKY4		hsa-miR-4739	0.505026	11	Very High	MBStar|MirTar2|bitargeting_May_2021|MirAncesTar|miranda_May_2021|miRDB_v6|mirmap_May_2021|MiRNATIP|mirzag|PITA_May_2021|RNA22
NDUFA10	O95299		hsa-miR-4739	0.504534	11	Very High	MirTar2|bitargeting_May_2021|MirAncesTar|miranda_May_2021|miRDB_v6|mirmap_May_2021|MiRNATIP|mirzag|PITA_May_2021|RNA22|rnahybrid_May_2021
TBC1D24	Q9ULP9		hsa-miR-4739	0.503982	10	Very High	MBStar|MirTar2|bitargeting_May_2021|MirAncesTar|miranda_May_2021|miRDB_v6|mirmap_May_2021|mirzag|PITA_May_2021|RNA22
TP53INP2	Q8IXH6		hsa-miR-4739	0.502028	10	Very High	MirTar2|PACCMIT|bitargeting_May_2021|MirAncesTar|miranda_May_2021|miRDB_v6|mirmap_May_2021|mirzag|PITA_May_2021|RNA22
PDPR	Q8NCN5		hsa-miR-4739	0.501612	12	Very High	MBStar|MirTar2|bitargeting_May_2021|MirAncesTar|miranda_May_2021|miRDB_v6|mirmap_May_2021|MiRNATIP|mirzag|PITA_May_2021|RNA22|rnahybrid_May_2021
UBQLN4	Q9NRR5		hsa-miR-4739	0.501533	10	Very High	MirTar2|bitargeting_May_2021|MirAncesTar|miranda_May_2021|miRDB_v6|mirmap_May_2021|MiRNATIP|mirzag|PITA_May_2021|RNA22
PARP11	Q9NR21		hsa-miR-4739	0.500482	10	Very High	MirTar2|bitargeting_May_2021|MirAncesTar|miranda_May_2021|miRDB_v6|mirmap_May_2021|MiRNATIP|mirzag|PITA_May_2021|RNA22
RASSF3	Q86WH2		hsa-miR-4739	0.499787	10	Very High	MBStar|bitargeting_May_2021|MirAncesTar|miranda_May_2021|miRDB_v6|mirmap_May_2021|MiRNATIP|mirzag|PITA_May_2021|RNA22
ESRRG	P62508		hsa-miR-4739	0.498491	10	Very High	MBStar|MirTar2|bitargeting_May_2021|MirAncesTar|miranda_May_2021|miRDB_v6|mirmap_May_2021|mirzag|PITA_May_2021|RNA22
ASXL1	Q8IXJ9		hsa-miR-4739	0.497799	12	Very High	MBStar|PACCMIT|bitargeting_May_2021|MirAncesTar|miranda_May_2021|miRDB_v6|mirmap_May_2021|MiRNATIP|mirzag|PITA_May_2021|RNA22|rnahybrid_May_2021
BAK1	Q16611		hsa-miR-4739	0.497275	11	Very High	MBStar|MirTar2|bitargeting_May_2021|MirAncesTar|miranda_May_2021|miRDB_v6|mirmap_May_2021|MiRNATIP|mirzag|PITA_May_2021|RNA22
SKI	P12755		hsa-miR-4739	0.496903	11	Very High	MBStar|MirTar2|bitargeting_May_2021|MirAncesTar|miranda_May_2021|miRDB_v6|mirmap_May_2021|MiRNATIP|mirzag|PITA_May_2021|RNA22
KIAA1210	Q9ULL0		hsa-miR-4739	0.495592	9	Very High	MBStar|MirTar2|bitargeting_May_2021|MirAncesTar|miranda_May_2021|mirmap_May_2021|mirzag|PITA_May_2021|RNA22
ADGRL1	O94910		hsa-miR-4739	0.495472	12	Very High	MBStar|MirTar2|PACCMIT|bitargeting_May_2021|MirAncesTar|miranda_May_2021|miRDB_v6|mirmap_May_2021|MiRNATIP|mirzag|PITA_May_2021|RNA22
TGOLN2	O43493		hsa-miR-4739	0.493803	12	Very High	MBStar|MirTar2|PACCMIT|bitargeting_May_2021|MirAncesTar|miranda_May_2021|mirmap_May_2021|MiRNATIP|mirzag|PITA_May_2021|RNA22|rnahybrid_May_2021
C2CD2L	O14523		hsa-miR-4739	0.493612	10	Very High	MirTar2|PACCMIT|bitargeting_May_2021|MirAncesTar|miranda_May_2021|miRDB_v6|mirmap_May_2021|mirzag|PITA_May_2021|RNA22
CNP	P09543		hsa-miR-4739	0.493337	10	Very High	MirTar2|PACCMIT|bitargeting_May_2021|MirAncesTar|miranda_May_2021|mirmap_May_2021|MiRNATIP|mirzag|PITA_May_2021|RNA22
PTPRO	Q16827		hsa-miR-4739	0.493275	12	Very High	MBStar|MirTar2|PACCMIT|bitargeting_May_2021|MirAncesTar|miranda_May_2021|miRDB_v6|mirmap_May_2021|MiRNATIP|mirzag|PITA_May_2021|RNA22
NAV2	Q8IVL1		hsa-miR-4739	0.492927	11	Very High	MBStar|MirTar2|bitargeting_May_2021|MirAncesTar|miranda_May_2021|miRDB_v6|mirmap_May_2021|MiRNATIP|mirzag|PITA_May_2021|RNA22
NDUFA4L2	Q9NRX3		hsa-miR-4739	0.491025	10	Very High	PACCMIT|bitargeting_May_2021|MirAncesTar|miranda_May_2021|miRDB_v6|mirmap_May_2021|MiRNATIP|mirzag|PITA_May_2021|RNA22
ARL8A	Q96BM9		hsa-miR-4739	0.490397	11	Very High	MBStar|MirTar2|bitargeting_May_2021|MirAncesTar|miranda_May_2021|miRDB_v6|mirmap_May_2021|MiRNATIP|mirzag|PITA_May_2021|RNA22
RPH3A	Q9Y2J0		hsa-miR-4739	0.489812	11	Very High	MBStar|MirTar2|bitargeting_May_2021|MirAncesTar|miranda_May_2021|miRDB_v6|mirmap_May_2021|MiRNATIP|mirzag|PITA_May_2021|RNA22
C9orf152	Q5JTZ5		hsa-miR-4739	0.489121	9	Very High	MBStar|bitargeting_May_2021|MirAncesTar|miranda_May_2021|miRDB_v6|mirmap_May_2021|mirzag|PITA_May_2021|RNA22
LRFN1	Q9P244		hsa-miR-4739	0.4884	10	Very High	MirTar2|PACCMIT|bitargeting_May_2021|MirAncesTar|miranda_May_2021|mirmap_May_2021|MiRNATIP|mirzag|PITA_May_2021|RNA22
TNS1	Q9HBL0		hsa-miR-4739	0.488222	11	Very High	MBStar|MirTar2|bitargeting_May_2021|MirAncesTar|miranda_May_2021|miRDB_v6|mirmap_May_2021|MiRNATIP|mirzag|PITA_May_2021|RNA22
CMKLR1	Q99788		hsa-miR-4739	0.487059	10	Very High	MBStar|MirTar2|bitargeting_May_2021|MirAncesTar|miranda_May_2021|miRDB_v6|mirmap_May_2021|mirzag|PITA_May_2021|RNA22
TRIM67	Q6ZTA4		hsa-miR-4739	0.486129	10	Very High	MBStar|MirTar2|bitargeting_May_2021|MirAncesTar|miranda_May_2021|miRDB_v6|mirmap_May_2021|mirzag|PITA_May_2021|RNA22
PPARD	Q03181		hsa-miR-4739	0.485869	11	Very High	MBStar|MirTar2|bitargeting_May_2021|MirAncesTar|miranda_May_2021|miRDB_v6|mirmap_May_2021|MiRNATIP|mirzag|PITA_May_2021|RNA22
RNF38	Q9H0F5		hsa-miR-4739	0.484324	11	Very High	MBStar|MirTar2|bitargeting_May_2021|MirAncesTar|miranda_May_2021|miRDB_v6|mirmap_May_2021|MiRNATIP|mirzag|PITA_May_2021|RNA22
USP37	Q86T82		hsa-miR-4739	0.483443	11	Very High	MBStar|MirTar2|bitargeting_May_2021|MirAncesTar|miranda_May_2021|miRDB_v6|mirmap_May_2021|MiRNATIP|mirzag|PITA_May_2021|RNA22
ZBTB4	Q9P1Z0		hsa-miR-4739	0.483389	11	Very High	MirTar2|PACCMIT|bitargeting_May_2021|MirAncesTar|miranda_May_2021|miRDB_v6|mirmap_May_2021|MiRNATIP|mirzag|PITA_May_2021|RNA22
FRMD8	Q9BZ67		hsa-miR-4739	0.483312	12	Very High	MBStar|MirTar2|bitargeting_May_2021|MirAncesTar|miranda_May_2021|miRDB_v6|mirmap_May_2021|MiRNATIP|mirzag|PITA_May_2021|RNA22|rnahybrid_May_2021
SOX11	P35716		hsa-miR-4739	0.482747	10	Very High	MBStar|MirTar2|bitargeting_May_2021|MirAncesTar|miranda_May_2021|mirmap_May_2021|MiRNATIP|mirzag|PITA_May_2021|RNA22
KICS2	Q96MD2		hsa-miR-4739	0.482468	11	Very High	MBStar|MirTar2|PACCMIT|bitargeting_May_2021|MirAncesTar|miranda_May_2021|miRDB_v6|mirmap_May_2021|MiRNATIP|mirzag|PITA_May_2021
ZFP36L1	Q07352		hsa-miR-4739	0.482374	10	Very High	MBStar|MirTar2|bitargeting_May_2021|MirAncesTar|miranda_May_2021|mirmap_May_2021|MiRNATIP|mirzag|PITA_May_2021|RNA22
GLYR1	Q49A26		hsa-miR-4739	0.481004	10	Very High	MirTar2|bitargeting_May_2021|MirAncesTar|miranda_May_2021|miRDB_v6|mirmap_May_2021|MiRNATIP|mirzag|PITA_May_2021|RNA22
EPHB1	P54762		hsa-miR-4739	0.481003	10	Very High	MBStar|MirTar2|PACCMIT|bitargeting_May_2021|MirAncesTar|miranda_May_2021|mirmap_May_2021|mirzag|PITA_May_2021|RNA22
CADM3	Q8N126		hsa-miR-4739	0.480495	9	Very High	MirTar2|PACCMIT|bitargeting_May_2021|MirAncesTar|miranda_May_2021|mirmap_May_2021|mirzag|PITA_May_2021|RNA22
AP1G1	O43747		hsa-miR-4739	0.48048	11	Very High	MBStar|MirTar2|PACCMIT|MirAncesTar|miranda_May_2021|miRDB_v6|mirmap_May_2021|MiRNATIP|mirzag|PITA_May_2021|RNA22
FAM234B	A2RU67		hsa-miR-4739	0.480008	10	Very High	MBStar|MirTar2|bitargeting_May_2021|MirAncesTar|miranda_May_2021|miRDB_v6|mirmap_May_2021|mirzag|PITA_May_2021|RNA22
LRRTM1	Q86UE6		hsa-miR-4739	0.479721	12	Very High	MBStar|MirTar2|PACCMIT|bitargeting_May_2021|MirAncesTar|miranda_May_2021|miRDB_v6|mirmap_May_2021|MiRNATIP|mirzag|PITA_May_2021|RNA22
SMARCD1	Q96GM5		hsa-miR-4739	0.479706	11	Very High	MirTar2|bitargeting_May_2021|MirAncesTar|miranda_May_2021|miRDB_v6|mirmap_May_2021|MiRNATIP|mirzag|PITA_May_2021|RNA22|rnahybrid_May_2021
ZNF444	Q8N0Y2		hsa-miR-4739	0.479197	10	Very High	MBStar|MirTar2|bitargeting_May_2021|MirAncesTar|miranda_May_2021|miRDB_v6|mirmap_May_2021|mirzag|PITA_May_2021|RNA22
IL2RG	P31785		hsa-miR-4739	0.478125	9	Very High	MirTar2|bitargeting_May_2021|MirAncesTar|miranda_May_2021|miRDB_v6|mirmap_May_2021|mirzag|PITA_May_2021|RNA22
BZW1	Q7L1Q6		hsa-miR-4739	0.477454	12	Very High	MBStar|MirTar2|PACCMIT|bitargeting_May_2021|MirAncesTar|miranda_May_2021|miRDB_v6|mirmap_May_2021|MiRNATIP|mirzag|PITA_May_2021|RNA22
NPTXR	O95502		hsa-miR-4739	0.47729	9	Very High	MirTar2|bitargeting_May_2021|MirAncesTar|miranda_May_2021|miRDB_v6|mirmap_May_2021|MiRNATIP|mirzag|PITA_May_2021
SLC6A4	P31645		hsa-miR-4739	0.477224	12	Very High	MBStar|MirTar2|PACCMIT|bitargeting_May_2021|MirAncesTar|miranda_May_2021|mirmap_May_2021|MiRNATIP|mirzag|PITA_May_2021|RNA22|rnahybrid_May_2021
ARHGEF9	O43307		hsa-miR-4739	0.477016	12	Very High	MBStar|MirTar2|PACCMIT|bitargeting_May_2021|MirAncesTar|miranda_May_2021|miRDB_v6|mirmap_May_2021|mirzag|PITA_May_2021|RNA22|rnahybrid_May_2021
UBE2V1	Q13404		hsa-miR-4739	0.476964	11	Very High	MBStar|MirTar2|bitargeting_May_2021|MirAncesTar|miranda_May_2021|miRDB_v6|mirmap_May_2021|MiRNATIP|mirzag|PITA_May_2021|RNA22
IGFBP5	P24593		hsa-miR-4739	0.476763	11	Very High	MirTar2|PACCMIT|bitargeting_May_2021|MirAncesTar|miranda_May_2021|miRDB_v6|mirmap_May_2021|MiRNATIP|mirzag|PITA_May_2021|RNA22
MBP	P02686		hsa-miR-4739	0.475533	10	Very High	MBStar|PACCMIT|bitargeting_May_2021|MirAncesTar|miranda_May_2021|miRDB_v6|mirmap_May_2021|mirzag|PITA_May_2021|RNA22
SPATS2L	Q9NUQ6		hsa-miR-4739	0.47478	11	Very High	MBStar|MirTar2|bitargeting_May_2021|MirAncesTar|miranda_May_2021|miRDB_v6|mirmap_May_2021|MiRNATIP|mirzag|PITA_May_2021|RNA22
NIBAN2	Q96TA1		hsa-miR-4739	0.474133	11	Very High	MBStar|MirTar2|bitargeting_May_2021|MirAncesTar|miranda_May_2021|miRDB_v6|mirmap_May_2021|MiRNATIP|mirzag|PITA_May_2021|RNA22
SLC1A3	P43003		hsa-miR-4739	0.472276	12	Very High	MBStar|MirTar2|PACCMIT|bitargeting_May_2021|MirAncesTar|miranda_May_2021|miRDB_v6|mirmap_May_2021|MiRNATIP|mirzag|PITA_May_2021|RNA22
MAPT	P10636		hsa-miR-4739	0.471757	11	Very High	MBStar|PACCMIT|bitargeting_May_2021|MirAncesTar|miranda_May_2021|miRDB_v6|mirmap_May_2021|MiRNATIP|mirzag|PITA_May_2021|RNA22
FGF23	Q9GZV9		hsa-miR-4739	0.471396	11	Very High	MBStar|PACCMIT|bitargeting_May_2021|MirAncesTar|miranda_May_2021|miRDB_v6|mirmap_May_2021|MiRNATIP|mirzag|PITA_May_2021|RNA22
CD44	P16070		hsa-miR-4739	0.469902	10	Very High	MBStar|PACCMIT|bitargeting_May_2021|MirAncesTar|miranda_May_2021|mirmap_May_2021|MiRNATIP|mirzag|PITA_May_2021|RNA22
SLC30A7	Q8NEW0		hsa-miR-4739	0.46971	11	Very High	MBStar|MirTar2|bitargeting_May_2021|MirAncesTar|miranda_May_2021|mirmap_May_2021|MiRNATIP|mirzag|PITA_May_2021|RNA22|rnahybrid_May_2021
TULP3	O75386		hsa-miR-4739	0.46947	10	Very High	MirTar2|bitargeting_May_2021|MirAncesTar|miranda_May_2021|miRDB_v6|mirmap_May_2021|MiRNATIP|mirzag|PITA_May_2021|RNA22
FKBP1A	P62942		hsa-miR-4739	0.469047	11	Very High	MBStar|PACCMIT|bitargeting_May_2021|MirAncesTar|miranda_May_2021|miRDB_v6|mirmap_May_2021|MiRNATIP|mirzag|PITA_May_2021|RNA22
ACKR2	O00590		hsa-miR-4739	0.468258	9	Very High	MirTar2|bitargeting_May_2021|MirAncesTar|miranda_May_2021|miRDB_v6|mirmap_May_2021|mirzag|PITA_May_2021|RNA22
RTKN	Q9BST9		hsa-miR-4739	0.467965	10	Very High	MirTar2|bitargeting_May_2021|MirAncesTar|miranda_May_2021|miRDB_v6|mirmap_May_2021|MiRNATIP|mirzag|PITA_May_2021|RNA22
KDM5C	P41229		hsa-miR-4739	0.467528	12	Very High	MBStar|MirTar2|bitargeting_May_2021|MirAncesTar|miranda_May_2021|miRDB_v6|mirmap_May_2021|MiRNATIP|mirzag|PITA_May_2021|RNA22|rnahybrid_May_2021
THTPA	Q9BU02		hsa-miR-4739	0.466953	10	Very High	MBStar|MirTar2|bitargeting_May_2021|MirAncesTar|miranda_May_2021|miRDB_v6|mirmap_May_2021|mirzag|PITA_May_2021|RNA22
HIPK2	Q9H2X6		hsa-miR-4739	0.465424	11	Very High	MBStar|MirTar2|bitargeting_May_2021|MirAncesTar|miranda_May_2021|miRDB_v6|mirmap_May_2021|MiRNATIP|mirzag|PITA_May_2021|RNA22
GNG4	P50150		hsa-miR-4739	0.464955	10	Very High	MBStar|MirTar2|bitargeting_May_2021|MirAncesTar|miranda_May_2021|miRDB_v6|mirmap_May_2021|mirzag|PITA_May_2021|RNA22
VAPB	O95292		hsa-miR-4739	0.46485	10	Very High	MBStar|MirTar2|bitargeting_May_2021|MirAncesTar|miranda_May_2021|miRDB_v6|mirmap_May_2021|MiRNATIP|mirzag|PITA_May_2021
SP2	Q02086		hsa-miR-4739	0.46432	11	Very High	MBStar|MirTar2|bitargeting_May_2021|MirAncesTar|miranda_May_2021|miRDB_v6|mirmap_May_2021|MiRNATIP|mirzag|PITA_May_2021|RNA22
RPRD2	Q5VT52		hsa-miR-4739	0.464128	11	Very High	MBStar|MirTar2|bitargeting_May_2021|MirAncesTar|miranda_May_2021|miRDB_v6|mirmap_May_2021|MiRNATIP|mirzag|PITA_May_2021|RNA22
SPRYD4	Q8WW59		hsa-miR-4739	0.463871	10	Very High	MBStar|MirTar2|bitargeting_May_2021|MirAncesTar|miranda_May_2021|miRDB_v6|mirmap_May_2021|MiRNATIP|mirzag|PITA_May_2021
AP1S1	P61966		hsa-miR-4739	0.463588	11	Very High	MirTar2|bitargeting_May_2021|MirAncesTar|miranda_May_2021|miRDB_v6|mirmap_May_2021|MiRNATIP|mirzag|PITA_May_2021|RNA22|rnahybrid_May_2021
CDS2	O95674		hsa-miR-4739	0.463332	10	Very High	MBStar|MirTar2|bitargeting_May_2021|MirAncesTar|miranda_May_2021|mirmap_May_2021|MiRNATIP|mirzag|PITA_May_2021|RNA22
MYH14	Q7Z406		hsa-miR-4739	0.462748	12	Very High	MBStar|MirTar2|bitargeting_May_2021|MirAncesTar|miranda_May_2021|miRDB_v6|mirmap_May_2021|MiRNATIP|mirzag|PITA_May_2021|RNA22|rnahybrid_May_2021
RAP1A	P62834		hsa-miR-4739	0.462589	11	Very High	MBStar|MirTar2|PACCMIT|MirAncesTar|miranda_May_2021|miRDB_v6|mirmap_May_2021|MiRNATIP|mirzag|PITA_May_2021|RNA22
APBA1	Q02410		hsa-miR-4739	0.462233	10	Very High	MBStar|MirTar2|bitargeting_May_2021|MirAncesTar|miranda_May_2021|miRDB_v6|mirmap_May_2021|mirzag|PITA_May_2021|RNA22
HNRNPA2B1	P22626		hsa-miR-4739	0.461878	11	Very High	MirTar2|PACCMIT|bitargeting_May_2021|MirAncesTar|miranda_May_2021|miRDB_v6|mirmap_May_2021|MiRNATIP|mirzag|PITA_May_2021|RNA22
VPS37C	A5D8V6		hsa-miR-4739	0.460524	11	Very High	MBStar|MirTar2|bitargeting_May_2021|MirAncesTar|miranda_May_2021|miRDB_v6|mirmap_May_2021|MiRNATIP|mirzag|PITA_May_2021|RNA22
PBX1	P40424		hsa-miR-4739	0.460388	10	Very High	MBStar|bitargeting_May_2021|MirAncesTar|miranda_May_2021|miRDB_v6|mirmap_May_2021|MiRNATIP|mirzag|PITA_May_2021|RNA22
YTHDC2	Q9H6S0		hsa-miR-4739	0.460335	10	Very High	MBStar|bitargeting_May_2021|MirAncesTar|miranda_May_2021|miRDB_v6|mirmap_May_2021|MiRNATIP|mirzag|PITA_May_2021|RNA22
GNAQ	P50148		hsa-miR-4739	0.459562	10	Very High	MirTar2|bitargeting_May_2021|MirAncesTar|miranda_May_2021|miRDB_v6|mirmap_May_2021|MiRNATIP|mirzag|PITA_May_2021|RNA22
PSD3	Q9NYI0		hsa-miR-4739	0.459107	10	Very High	MBStar|PACCMIT|MirAncesTar|miranda_May_2021|miRDB_v6|mirmap_May_2021|MiRNATIP|mirzag|PITA_May_2021|RNA22
BRWD3	Q6RI45		hsa-miR-4739	0.4582	10	Very High	MBStar|bitargeting_May_2021|MirAncesTar|miranda_May_2021|miRDB_v6|mirmap_May_2021|MiRNATIP|mirzag|PITA_May_2021|RNA22
GIGYF2	Q6Y7W6		hsa-miR-4739	0.458197	10	Very High	MBStar|bitargeting_May_2021|MirAncesTar|miranda_May_2021|miRDB_v6|mirmap_May_2021|MiRNATIP|mirzag|PITA_May_2021|RNA22
HSD17B13	Q7Z5P4		hsa-miR-4739	0.458037	9	Very High	MBStar|MirTar2|bitargeting_May_2021|MirAncesTar|miranda_May_2021|miRDB_v6|mirmap_May_2021|mirzag|PITA_May_2021
GPATCH8	Q9UKJ3		hsa-miR-4739	0.457887	9	Very High	MBStar|MirAncesTar|miranda_May_2021|miRDB_v6|mirmap_May_2021|MiRNATIP|mirzag|PITA_May_2021|RNA22
SCUBE1	Q8IWY4		hsa-miR-4739	0.457452	9	Very High	MirTar2|bitargeting_May_2021|MirAncesTar|miranda_May_2021|miRDB_v6|mirmap_May_2021|mirzag|PITA_May_2021|RNA22
METTL21A	Q8WXB1		hsa-miR-4739	0.456965	11	Very High	MBStar|MirTar2|bitargeting_May_2021|MirAncesTar|miranda_May_2021|miRDB_v6|mirmap_May_2021|MiRNATIP|mirzag|PITA_May_2021|RNA22
NUP98	P52948		hsa-miR-4739	0.456873	11	Very High	MBStar|PACCMIT|bitargeting_May_2021|MirAncesTar|miranda_May_2021|miRDB_v6|mirmap_May_2021|MiRNATIP|mirzag|PITA_May_2021|RNA22
RFFL	Q8WZ73		hsa-miR-4739	0.456688	10	Very High	MBStar|MirTar2|bitargeting_May_2021|MirAncesTar|miranda_May_2021|mirmap_May_2021|MiRNATIP|mirzag|PITA_May_2021|RNA22
TFAP2A	P05549		hsa-miR-4739	0.456163	11	Very High	MBStar|MirTar2|bitargeting_May_2021|MirAncesTar|miranda_May_2021|miRDB_v6|mirmap_May_2021|MiRNATIP|mirzag|PITA_May_2021|RNA22
BSN	Q9UPA5		hsa-miR-4739	0.456156	10	Very High	MirTar2|bitargeting_May_2021|MirAncesTar|miranda_May_2021|miRDB_v6|mirmap_May_2021|MiRNATIP|mirzag|PITA_May_2021|RNA22
ANKRD40	Q6AI12		hsa-miR-4739	0.456115	10	Very High	MirTar2|bitargeting_May_2021|MirAncesTar|miranda_May_2021|miRDB_v6|mirmap_May_2021|MiRNATIP|mirzag|PITA_May_2021|RNA22
ANKRD52	Q8NB46		hsa-miR-4739	0.455624	11	Very High	MBStar|MirTar2|bitargeting_May_2021|MirAncesTar|miranda_May_2021|miRDB_v6|mirmap_May_2021|MiRNATIP|mirzag|PITA_May_2021|RNA22
RND2	P52198		hsa-miR-4739	0.454785	11	Very High	MBStar|MirTar2|bitargeting_May_2021|MirAncesTar|miranda_May_2021|miRDB_v6|mirmap_May_2021|MiRNATIP|mirzag|PITA_May_2021|RNA22
UBE2H	P62256		hsa-miR-4739	0.454638	10	Very High	MBStar|bitargeting_May_2021|MirAncesTar|miranda_May_2021|miRDB_v6|mirmap_May_2021|MiRNATIP|mirzag|PITA_May_2021|RNA22
SMG6	Q86US8		hsa-miR-4739	0.454512	10	Very High	MBStar|bitargeting_May_2021|MirAncesTar|miranda_May_2021|miRDB_v6|mirmap_May_2021|MiRNATIP|mirzag|PITA_May_2021|RNA22
RBM15B	Q8NDT2		hsa-miR-4739	0.453634	10	Very High	MirTar2|bitargeting_May_2021|MirAncesTar|miranda_May_2021|miRDB_v6|mirmap_May_2021|MiRNATIP|mirzag|PITA_May_2021|RNA22
STIM1	Q13586		hsa-miR-4739	0.453222	9	Very High	bitargeting_May_2021|MirAncesTar|miranda_May_2021|miRDB_v6|mirmap_May_2021|MiRNATIP|mirzag|PITA_May_2021|RNA22
CAPZB	P47756		hsa-miR-4739	0.452501	9	Very High	PACCMIT|bitargeting_May_2021|MirAncesTar|miranda_May_2021|mirmap_May_2021|MiRNATIP|mirzag|PITA_May_2021|RNA22
CREB3L2	Q70SY1		hsa-miR-4739	0.452384	11	Very High	MBStar|MirTar2|bitargeting_May_2021|MirAncesTar|miranda_May_2021|miRDB_v6|mirmap_May_2021|MiRNATIP|mirzag|PITA_May_2021|RNA22
WIPF1	O43516		hsa-miR-4739	0.452269	11	Very High	MBStar|MirTar2|bitargeting_May_2021|MirAncesTar|miranda_May_2021|miRDB_v6|mirmap_May_2021|MiRNATIP|mirzag|PITA_May_2021|RNA22
PPP1R12B	O60237		hsa-miR-4739	0.452072	10	Very High	MBStar|MirTar2|bitargeting_May_2021|MirAncesTar|miranda_May_2021|mirmap_May_2021|MiRNATIP|mirzag|PITA_May_2021|RNA22
JPH2	Q9BR39		hsa-miR-4739	0.451638	9	Very High	MBStar|MirTar2|bitargeting_May_2021|MirAncesTar|miranda_May_2021|mirmap_May_2021|mirzag|PITA_May_2021|RNA22
UBE3A	Q05086		hsa-miR-4739	0.45115	11	Very High	MBStar|PACCMIT|bitargeting_May_2021|MirAncesTar|miranda_May_2021|miRDB_v6|mirmap_May_2021|MiRNATIP|mirzag|PITA_May_2021|RNA22
SEPTIN6	Q14141		hsa-miR-4739	0.450911	10	Very High	MBStar|MirTar2|bitargeting_May_2021|MirAncesTar|miranda_May_2021|mirmap_May_2021|MiRNATIP|mirzag|PITA_May_2021|RNA22
KCNH1	O95259		hsa-miR-4739	0.449748	11	Very High	MBStar|MirTar2|bitargeting_May_2021|MirAncesTar|miranda_May_2021|miRDB_v6|mirmap_May_2021|MiRNATIP|mirzag|PITA_May_2021|RNA22
AP1S3	Q96PC3		hsa-miR-4739	0.44851	9	Very High	MBStar|bitargeting_May_2021|MirAncesTar|miranda_May_2021|miRDB_v6|mirmap_May_2021|mirzag|PITA_May_2021|RNA22
TSPAN9	O75954		hsa-miR-4739	0.447885	10	Very High	MBStar|MirTar2|PACCMIT|bitargeting_May_2021|MirAncesTar|miranda_May_2021|mirmap_May_2021|MiRNATIP|PITA_May_2021|RNA22
MLEC	Q14165		hsa-miR-4739	0.447626	11	Very High	MBStar|PACCMIT|bitargeting_May_2021|MirAncesTar|miranda_May_2021|miRDB_v6|mirmap_May_2021|MiRNATIP|mirzag|PITA_May_2021|RNA22
ELL	P55199		hsa-miR-4739	0.447499	11	Very High	MBStar|MirTar2|bitargeting_May_2021|MirAncesTar|miranda_May_2021|miRDB_v6|mirmap_May_2021|MiRNATIP|mirzag|PITA_May_2021|RNA22
SPRY3	O43610		hsa-miR-4739	0.445693	11	Very High	MBStar|MirTar2|bitargeting_May_2021|MirAncesTar|miranda_May_2021|miRDB_v6|mirmap_May_2021|MiRNATIP|mirzag|PITA_May_2021|RNA22
XPNPEP3	Q9NQH7		hsa-miR-4739	0.445598	11	Very High	MBStar|MirTar2|bitargeting_May_2021|MirAncesTar|miranda_May_2021|miRDB_v6|mirmap_May_2021|MiRNATIP|mirzag|PITA_May_2021|RNA22
RAP1GAP2	Q684P5		hsa-miR-4739	0.445519	11	Very High	MBStar|MirTar2|bitargeting_May_2021|MirAncesTar|miranda_May_2021|miRDB_v6|mirmap_May_2021|MiRNATIP|mirzag|PITA_May_2021|RNA22
SLC7A6	Q92536		hsa-miR-4739	0.445403	11	Very High	MBStar|MirTar2|bitargeting_May_2021|MirAncesTar|miranda_May_2021|miRDB_v6|mirmap_May_2021|MiRNATIP|mirzag|PITA_May_2021|RNA22
RSPO4	Q2I0M5		hsa-miR-4739	0.444817	11	Very High	MBStar|bitargeting_May_2021|MirAncesTar|miranda_May_2021|miRDB_v6|mirmap_May_2021|MiRNATIP|mirzag|PITA_May_2021|RNA22|rnahybrid_May_2021
TMEM9B	Q9NQ34		hsa-miR-4739	0.444177	12	Very High	MBStar|MirTar2|PACCMIT|bitargeting_May_2021|MirAncesTar|miranda_May_2021|miRDB_v6|mirmap_May_2021|MiRNATIP|mirzag|PITA_May_2021|RNA22
IMPDH1	P20839		hsa-miR-4739	0.444089	10	Very High	MBStar|PACCMIT|bitargeting_May_2021|MirAncesTar|miranda_May_2021|miRDB_v6|mirmap_May_2021|MiRNATIP|mirzag|PITA_May_2021
NCKAP5L	Q9HCH0		hsa-miR-4739	0.442847	10	Very High	MBStar|MirTar2|PACCMIT|bitargeting_May_2021|MirAncesTar|miranda_May_2021|mirmap_May_2021|MiRNATIP|mirzag|PITA_May_2021
ETF1	P62495		hsa-miR-4739	0.442685	9	Very High	MBStar|MirTar2|PACCMIT|MirAncesTar|mirmap_May_2021|MiRNATIP|mirzag|PITA_May_2021|RNA22
SPSB1	Q96BD6		hsa-miR-4739	0.442302	10	Very High	MBStar|PACCMIT|bitargeting_May_2021|MirAncesTar|miranda_May_2021|mirmap_May_2021|MiRNATIP|mirzag|PITA_May_2021|RNA22
SLC22A23	A1A5C7		hsa-miR-4739	0.442158	11	Very High	MBStar|MirTar2|bitargeting_May_2021|MirAncesTar|miranda_May_2021|miRDB_v6|mirmap_May_2021|MiRNATIP|mirzag|PITA_May_2021|RNA22
NCOR2	Q9Y618		hsa-miR-4739	0.44214	11	Very High	MBStar|bitargeting_May_2021|MirAncesTar|miranda_May_2021|miRDB_v6|mirmap_May_2021|MiRNATIP|mirzag|PITA_May_2021|RNA22|rnahybrid_May_2021
DUSP8	Q13202		hsa-miR-4739	0.441235	10	Very High	MirTar2|bitargeting_May_2021|MirAncesTar|miranda_May_2021|miRDB_v6|mirmap_May_2021|MiRNATIP|mirzag|PITA_May_2021|RNA22
MARK2	Q7KZI7		hsa-miR-4739	0.440883	9	Very High	bitargeting_May_2021|MirAncesTar|miranda_May_2021|miRDB_v6|mirmap_May_2021|MiRNATIP|mirzag|PITA_May_2021|RNA22
ARL3	P36405		hsa-miR-4739	0.440849	11	Very High	MBStar|PACCMIT|bitargeting_May_2021|MirAncesTar|miranda_May_2021|miRDB_v6|mirmap_May_2021|MiRNATIP|mirzag|PITA_May_2021|RNA22
SCN3B	Q9NY72		hsa-miR-4739	0.440562	11	Very High	MBStar|MirTar2|bitargeting_May_2021|MirAncesTar|miranda_May_2021|miRDB_v6|mirmap_May_2021|MiRNATIP|mirzag|PITA_May_2021|RNA22
AGO1	Q9UL18		hsa-miR-4739	0.440377	11	Very High	MBStar|MirTar2|PACCMIT|bitargeting_May_2021|MirAncesTar|miranda_May_2021|mirmap_May_2021|MiRNATIP|mirzag|PITA_May_2021|RNA22
WASF2	Q9Y6W5		hsa-miR-4739	0.439851	9	Very High	bitargeting_May_2021|MirAncesTar|miranda_May_2021|miRDB_v6|mirmap_May_2021|MiRNATIP|mirzag|PITA_May_2021|RNA22
JPH4	Q96JJ6		hsa-miR-4739	0.439847	10	Very High	MBStar|bitargeting_May_2021|MirAncesTar|miranda_May_2021|miRDB_v6|mirmap_May_2021|MiRNATIP|mirzag|PITA_May_2021|RNA22
NALF2			hsa-miR-4739	0.439082	9	Very High	MBStar|bitargeting_May_2021|MirAncesTar|miranda_May_2021|miRDB_v6|mirmap_May_2021|MiRNATIP|mirzag|PITA_May_2021
UBE2D3	P61077		hsa-miR-4739	0.438533	11	Very High	MBStar|MirTar2|PACCMIT|MirAncesTar|miranda_May_2021|miRDB_v6|mirmap_May_2021|MiRNATIP|mirzag|PITA_May_2021|RNA22
DAPK1	P53355		hsa-miR-4739	0.438415	10	Very High	MirTar2|bitargeting_May_2021|MirAncesTar|miranda_May_2021|miRDB_v6|mirmap_May_2021|MiRNATIP|mirzag|PITA_May_2021|RNA22
SHC3	Q92529		hsa-miR-4739	0.438362	10	Very High	MirTar2|bitargeting_May_2021|MirAncesTar|miranda_May_2021|miRDB_v6|mirmap_May_2021|MiRNATIP|mirzag|PITA_May_2021|RNA22
RERE	Q9P2R6		hsa-miR-4739	0.43791	10	Very High	MBStar|bitargeting_May_2021|MirAncesTar|miranda_May_2021|miRDB_v6|mirmap_May_2021|MiRNATIP|mirzag|PITA_May_2021|RNA22
ACIN1	Q9UKV3		hsa-miR-4739	0.437897	10	Very High	MirTar2|PACCMIT|bitargeting_May_2021|MirAncesTar|miranda_May_2021|mirmap_May_2021|MiRNATIP|mirzag|PITA_May_2021|RNA22
